# Supplementary material for: Global ethnic disparities in cerebral small vessel disease imaging markers and vascular risk factors: a systematic review and meta‐analysis
Source: Alzheimers Dement. 2026 Feb 9;22(2):e70976. doi: 10.1002/alz.70976 (PMC12884423; doi:10.1002/alz.70976)
Supplement: Supplementary file 4 — Supporting information [file ALZ-22-e70976-s006.xlsx]

## Sheet: STable9_outcome_NOID_Tier2_asia
Outcome	Description	Ethnicity	Ethnicity_Old	NO_ID_Eligible_For_Meta_Analysis	NO_ID_Excluded_But_Has_Data	N_Eligible	N_Excluded	Status	Country
WMH_High_Low_Odds	WMH High vs Low Burden	Asian (Japan)	Japanese	392, 477, 4971, 552, 589, 606, 674, 695, 808, 945		10	0	Eligible for Meta-Analysis	Japan
WMH_High_Low_Odds	WMH High vs Low Burden	Asian (Mainland China)	Chinese	133, 22, 249, 250, 287, 290, 351, 432, 5042, 5069, 5087, 779, 832		13	0	Eligible for Meta-Analysis	Mainland China
WMH_High_Low_Odds	WMH High vs Low Burden	Asian (South Korea)	South Korean	482, 535, 537, 550, 615, 813, 857, 902		8	0	Eligible for Meta-Analysis	South Korea
WMH_High_Low_Odds	WMH High vs Low Burden	Asian (Hong Kong)	Chinese		482	0	1	Excluded from Meta-Analysis	Hong Kong
WMH_High_Low_Odds	WMH High vs Low Burden	Asian (Taiwan)	Chinese		393, 686	0	2	Excluded from Meta-Analysis	Taiwan
WMH_High_Low_Odds	WMH High vs Low Burden	Asian (United States)	Chinese		4983	0	1	Excluded from Meta-Analysis	United States
Lacunes_Prevalence	Lacunes Prevalence	Asian (Hong Kong)	Chinese	314, 482, 5018		3	0	Eligible for Meta-Analysis	Hong Kong
Lacunes_Prevalence	Lacunes Prevalence	Asian (Japan)	Japanese	170, 5012, 586, 589, 606, 642, 665, 677, 695, 710, 734, 874, 901, 935		14	0	Eligible for Meta-Analysis	Japan
Lacunes_Prevalence	Lacunes Prevalence	Asian (Mainland China)	Chinese	120, 126, 132, 133, 15, 204, 217, 22, 223, 250, 258, 278, 290, 34, 351, 364, 390, 397, 423, 451, 5001, 5003, 5014, 5032, 5042, 5087, 5091, 5092, 57, 832		30	0	Eligible for Meta-Analysis	Mainland China
Lacunes_Prevalence	Lacunes Prevalence	Asian (South Korea)	South Korean	482, 493, 4970, 535, 550, 682, 758, 789, 800, 813, 902, 918, 937		13	0	Eligible for Meta-Analysis	South Korea
Lacunes_Prevalence	Lacunes Prevalence	Asian (Taiwan)	Chinese	266, 288, 393		3	0	Eligible for Meta-Analysis	Taiwan
Lacunes_Prevalence	Lacunes Prevalence	Asian (Singapore)	Chinese; Indian; Malay		954	0	1	Excluded from Meta-Analysis	Singapore
Lacunes_Prevalence	Lacunes Prevalence	Asian (United States)	Chinese		4983	0	1	Excluded from Meta-Analysis	United States
Microinfarcts_Prevalence	Microinfarcts Prevalence	Asian (Japan)	Japanese	552, 584, 610		3	0	Eligible for Meta-Analysis	Japan
Microinfarcts_Prevalence	Microinfarcts Prevalence	Asian (South Korea)	South Korean	482, 492, 888, 914		4	0	Eligible for Meta-Analysis	South Korea
Microinfarcts_Prevalence	Microinfarcts Prevalence	Asian (Hong Kong)	Chinese		482	0	1	Excluded from Meta-Analysis	Hong Kong
Microinfarcts_Prevalence	Microinfarcts Prevalence	Asian (Mainland China)	Chinese		133, 22	0	2	Excluded from Meta-Analysis	Mainland China
CMBs_Prevalence	Cerebral Microbleeds Prevalence	Asian (Hong Kong)	Chinese	314, 482, 5018		3	0	Eligible for Meta-Analysis	Hong Kong
CMBs_Prevalence	Cerebral Microbleeds Prevalence	Asian (Japan)	Japanese	170, 4965, 5012, 571, 584, 589, 610, 788, 874, 901, 935		11	0	Eligible for Meta-Analysis	Japan
CMBs_Prevalence	Cerebral Microbleeds Prevalence	Asian (Mainland China)	Chinese	120, 126, 133, 15, 188, 204, 217, 22, 250, 258, 278, 34, 351, 364, 390, 397, 423, 451, 5001, 5003, 5014, 5032, 5042, 5087, 5091, 5092, 57, 779, 832		29	0	Eligible for Meta-Analysis	Mainland China
CMBs_Prevalence	Cerebral Microbleeds Prevalence	Asian (South Korea)	South Korean	482, 493, 4970, 535, 550, 682, 758, 789, 800, 813, 888, 918, 923		13	0	Eligible for Meta-Analysis	South Korea
CMBs_Prevalence	Cerebral Microbleeds Prevalence	Asian (India)	Indian		4951	0	1	Excluded from Meta-Analysis	India
CMBs_Prevalence	Cerebral Microbleeds Prevalence	Asian (Singapore)	Chinese; Indian; Malay		954	0	1	Excluded from Meta-Analysis	Singapore
CMBs_Prevalence	Cerebral Microbleeds Prevalence	Asian (Taiwan)	Chinese		266, 393	0	2	Excluded from Meta-Analysis	Taiwan
CMBs_Prevalence	Cerebral Microbleeds Prevalence	Asian (United States)	Chinese		4983	0	1	Excluded from Meta-Analysis	United States
WMH_Volume	WMH Volume (cmÂ³)	Asian (Mainland China)	Chinese	133, 22, 290, 313, 5092		5	0	Eligible for Meta-Analysis	Mainland China
WMH_Volume	WMH Volume (cmÂ³)	Asian (South Korea)	South Korean	346, 395, 482, 789, 820		5	0	Eligible for Meta-Analysis	South Korea
WMH_Volume	WMH Volume (cmÂ³)	Asian (Hong Kong)	Chinese		410, 482	0	2	Excluded from Meta-Analysis	Hong Kong
WMH_Volume	WMH Volume (cmÂ³)	Asian (Japan)	Japanese		433	0	1	Excluded from Meta-Analysis	Japan
WMH_Volume	WMH Volume (cmÂ³)	Asian (Taiwan)	Chinese		266, 288	0	2	Excluded from Meta-Analysis	Taiwan
Age	Age (years)	Asian (Hong Kong)	Chinese	314, 410, 482, 5018		4	0	Eligible for Meta-Analysis	Hong Kong
Age	Age (years)	Asian (Japan)	Japanese	170, 273, 368, 392, 433, 474, 477, 4965, 4971, 5012, 544, 552, 571, 584, 586, 589, 606, 610, 642, 654, 665, 674, 677, 695, 710, 778, 788, 8, 808, 816, 874, 886, 89, 901, 935, 945		36	0	Eligible for Meta-Analysis	Japan
Age	Age (years)	Asian (Mainland China)	Chinese	120, 126, 132, 133, 15, 174, 188, 189, 204, 212, 217, 22, 223, 249, 250, 258, 278, 287, 290, 313, 34, 351, 364, 390, 397, 423, 432, 451, 5001, 5003, 5014, 5032, 5042, 5069, 5087, 5091, 5092, 57, 779, 781, 818, 832, 93, 96		44	0	Eligible for Meta-Analysis	Mainland China
Age	Age (years)	Asian (South Korea)	South Korean	128, 177, 324, 346, 395, 482, 492, 493, 4970, 535, 537, 550, 615, 681, 682, 758, 789, 800, 813, 820, 84, 857, 888, 902, 914, 918, 923, 937		28	0	Eligible for Meta-Analysis	South Korea
Age	Age (years)	Asian (Taiwan)	Chinese	266, 288, 393, 686		4	0	Eligible for Meta-Analysis	Taiwan
Age	Age (years)	Asian (India)	Indian		4951	0	1	Excluded from Meta-Analysis	India
Age	Age (years)	Asian (Malaysia)	Malay		134	0	1	Excluded from Meta-Analysis	Malaysia
Age	Age (years)	Asian (Singapore)	Chinese; Indian; Malay		954	0	1	Excluded from Meta-Analysis	Singapore
Age	Age (years)	Asian (UK)	South Asian		192, 464	0	2	Excluded from Meta-Analysis	UK
Age	Age (years)	Asian (United States)	Chinese		4983	0	1	Excluded from Meta-Analysis	United States
Systolic_BP	Systolic Blood Pressure (mmHg)	Asian (Japan)	Japanese	273, 474, 477, 4965, 4971, 5012, 544, 552, 586, 589, 606, 610, 663, 677, 695, 710, 788, 808, 874, 886, 89, 901, 935, 945		24	0	Eligible for Meta-Analysis	Japan
Systolic_BP	Systolic Blood Pressure (mmHg)	Asian (Mainland China)	Chinese	120, 133, 174, 188, 189, 22, 223, 258, 287, 351, 390, 432, 5032, 5087, 779, 96		16	0	Eligible for Meta-Analysis	Mainland China
Systolic_BP	Systolic Blood Pressure (mmHg)	Asian (South Korea)	South Korean	128, 177, 324, 346, 395, 492, 493, 537, 550, 615, 681, 682, 789, 820, 84, 857, 888, 902, 914, 937		20	0	Eligible for Meta-Analysis	South Korea
Systolic_BP	Systolic Blood Pressure (mmHg)	Asian (Hong Kong)	Chinese		410, 5018	0	2	Excluded from Meta-Analysis	Hong Kong
Systolic_BP	Systolic Blood Pressure (mmHg)	Asian (Malaysia)	Malay		134	0	1	Excluded from Meta-Analysis	Malaysia
Systolic_BP	Systolic Blood Pressure (mmHg)	Asian (Taiwan)	Chinese		266, 393	0	2	Excluded from Meta-Analysis	Taiwan
Systolic_BP	Systolic Blood Pressure (mmHg)	Asian (UK)	South Asian		192, 464	0	2	Excluded from Meta-Analysis	UK
Diastolic_BP	Diastolic Blood Pressure (mmHg)	Asian (Japan)	Japanese	474, 477, 4965, 4971, 5012, 544, 552, 586, 589, 606, 610, 663, 677, 695, 710, 788, 808, 874, 886, 89, 901, 935		22	0	Eligible for Meta-Analysis	Japan
Diastolic_BP	Diastolic Blood Pressure (mmHg)	Asian (Mainland China)	Chinese	120, 133, 174, 188, 189, 22, 258, 287, 351, 390, 432, 5032, 5087, 779, 96		15	0	Eligible for Meta-Analysis	Mainland China
Diastolic_BP	Diastolic Blood Pressure (mmHg)	Asian (South Korea)	South Korean	128, 177, 324, 346, 395, 492, 493, 537, 550, 681, 682, 789, 820, 84, 857, 888, 902, 914, 937		19	0	Eligible for Meta-Analysis	South Korea
Diastolic_BP	Diastolic Blood Pressure (mmHg)	Asian (Hong Kong)	Chinese		410, 5018	0	2	Excluded from Meta-Analysis	Hong Kong
Diastolic_BP	Diastolic Blood Pressure (mmHg)	Asian (Taiwan)	Chinese		266, 393	0	2	Excluded from Meta-Analysis	Taiwan
Diastolic_BP	Diastolic Blood Pressure (mmHg)	Asian (UK)	South Asian		192, 464	0	2	Excluded from Meta-Analysis	UK
Total_Cholesterol	Total Cholesterol (mg/dL)	Asian (Japan)	Japanese	433, 477, 4971, 544, 552, 586, 663, 677, 710, 8, 886, 89		12	0	Eligible for Meta-Analysis	Japan
Total_Cholesterol	Total Cholesterol (mg/dL)	Asian (Mainland China)	Chinese	120, 133, 15, 189, 212, 22, 432, 5003, 5032, 5042, 5069, 5087, 779, 832		14	0	Eligible for Meta-Analysis	Mainland China
Total_Cholesterol	Total Cholesterol (mg/dL)	Asian (South Korea)	South Korean	128, 177, 324, 395, 492, 493, 4970, 537, 615, 681, 682, 758, 820, 84, 857, 888, 902, 914, 918, 937		20	0	Eligible for Meta-Analysis	South Korea
Total_Cholesterol	Total Cholesterol (mg/dL)	Asian (Hong Kong)	Chinese		410	0	1	Excluded from Meta-Analysis	Hong Kong
Total_Cholesterol	Total Cholesterol (mg/dL)	Asian (Taiwan)	Chinese		266	0	1	Excluded from Meta-Analysis	Taiwan
Total_Cholesterol	Total Cholesterol (mg/dL)	Asian (UK)	South Asian		192, 464	0	2	Excluded from Meta-Analysis	UK
HDL_Cholesterol	HDL Cholesterol (mmol/L)	Asian (Japan)	Japanese	273, 477, 4971, 5012, 544, 552, 586, 606, 663, 677, 710, 816, 886, 935		14	0	Eligible for Meta-Analysis	Japan
HDL_Cholesterol	HDL Cholesterol (mmol/L)	Asian (Mainland China)	Chinese	133, 15, 189, 212, 22, 432, 5003, 5032, 5069, 779, 832		11	0	Eligible for Meta-Analysis	Mainland China
HDL_Cholesterol	HDL Cholesterol (mmol/L)	Asian (South Korea)	South Korean	128, 177, 324, 395, 492, 493, 4970, 537, 681, 682, 758, 857, 888, 918, 937		15	0	Eligible for Meta-Analysis	South Korea
HDL_Cholesterol	HDL Cholesterol (mmol/L)	Asian (Hong Kong)	Chinese		410	0	1	Excluded from Meta-Analysis	Hong Kong
HDL_Cholesterol	HDL Cholesterol (mmol/L)	Asian (Taiwan)	Chinese		266, 288	0	2	Excluded from Meta-Analysis	Taiwan
HDL_Cholesterol	HDL Cholesterol (mmol/L)	Asian (UK)	South Asian		192, 464	0	2	Excluded from Meta-Analysis	UK
BMI	Body Mass Index (kg/mÂ²)	Asian (Japan)	Japanese	170, 273, 368, 474, 477, 4965, 5012, 571, 586, 606, 610, 642, 663, 677, 788, 8, 816, 874, 886, 89, 935, 945		22	0	Eligible for Meta-Analysis	Japan
BMI	Body Mass Index (kg/mÂ²)	Asian (Mainland China)	Chinese	133, 188, 22, 223, 258, 287, 313, 351, 390, 432, 5003, 5032, 5069, 5091, 5092, 57, 779, 832, 96		19	0	Eligible for Meta-Analysis	Mainland China
BMI	Body Mass Index (kg/mÂ²)	Asian (South Korea)	South Korean	128, 395, 492, 493, 4970, 537, 550, 615, 682, 758, 789, 813, 888, 918, 923, 937		16	0	Eligible for Meta-Analysis	South Korea
BMI	Body Mass Index (kg/mÂ²)	Asian (Taiwan)	Chinese	266, 288, 686		3	0	Eligible for Meta-Analysis	Taiwan
BMI	Body Mass Index (kg/mÂ²)	Asian (Hong Kong)	Chinese		410, 5018	0	2	Excluded from Meta-Analysis	Hong Kong
BMI	Body Mass Index (kg/mÂ²)	Asian (Malaysia)	Malay		134	0	1	Excluded from Meta-Analysis	Malaysia
BMI	Body Mass Index (kg/mÂ²)	Asian (Singapore)	Chinese; Indian; Malay		954	0	1	Excluded from Meta-Analysis	Singapore
Hypertension_Prevalence	Hypertension Prevalence	Asian (Hong Kong)	Chinese	314, 410, 482, 5018		4	0	Eligible for Meta-Analysis	Hong Kong
Hypertension_Prevalence	Hypertension Prevalence	Asian (Japan)	Japanese	170, 368, 433, 477, 4971, 544, 552, 584, 586, 589, 606, 610, 642, 654, 665, 674, 677, 710, 734, 778, 788, 8, 808, 874, 886, 901, 935		27	0	Eligible for Meta-Analysis	Japan
Hypertension_Prevalence	Hypertension Prevalence	Asian (Mainland China)	Chinese	120, 126, 132, 133, 15, 174, 188, 189, 204, 217, 22, 258, 278, 290, 313, 34, 423, 5001, 5003, 5014, 5032, 5042, 5069, 5087, 5091, 5092, 57, 779, 781, 818, 832, 93		32	0	Eligible for Meta-Analysis	Mainland China
Hypertension_Prevalence	Hypertension Prevalence	Asian (South Korea)	South Korean	128, 177, 324, 492, 493, 4970, 535, 537, 550, 615, 681, 682, 758, 789, 813, 820, 84, 857, 888, 902, 914, 918, 923		23	0	Eligible for Meta-Analysis	South Korea
Hypertension_Prevalence	Hypertension Prevalence	Asian (India)	Indian		4951	0	1	Excluded from Meta-Analysis	India
Hypertension_Prevalence	Hypertension Prevalence	Asian (Malaysia)	Malay		134	0	1	Excluded from Meta-Analysis	Malaysia
Hypertension_Prevalence	Hypertension Prevalence	Asian (Singapore)	Chinese; Indian; Malay		954	0	1	Excluded from Meta-Analysis	Singapore
Hypertension_Prevalence	Hypertension Prevalence	Asian (Taiwan)	Chinese		266, 686	0	2	Excluded from Meta-Analysis	Taiwan
Hypertension_Prevalence	Hypertension Prevalence	Asian (UK)	South Asian		464	0	1	Excluded from Meta-Analysis	UK
Hypertension_Prevalence	Hypertension Prevalence	Asian (United States)	Chinese		4983	0	1	Excluded from Meta-Analysis	United States
Diabetes_Prevalence	Diabetes Prevalence	Asian (Hong Kong)	Chinese	314, 410, 5018		3	0	Eligible for Meta-Analysis	Hong Kong
Diabetes_Prevalence	Diabetes Prevalence	Asian (Japan)	Japanese	170, 273, 368, 392, 474, 477, 4971, 544, 552, 584, 586, 589, 610, 642, 674, 677, 695, 710, 734, 778, 788, 8, 808, 874, 886, 89, 935		27	0	Eligible for Meta-Analysis	Japan
Diabetes_Prevalence	Diabetes Prevalence	Asian (Mainland China)	Chinese	120, 126, 132, 133, 15, 174, 188, 189, 204, 217, 22, 223, 249, 250, 258, 278, 290, 313, 34, 351, 364, 390, 397, 423, 432, 451, 5001, 5014, 5032, 5042, 5069, 5087, 5091, 5092, 57, 779, 781, 93		38	0	Eligible for Meta-Analysis	Mainland China
Diabetes_Prevalence	Diabetes Prevalence	Asian (South Korea)	South Korean	128, 177, 324, 346, 395, 482, 492, 493, 4970, 535, 537, 550, 615, 681, 682, 758, 789, 800, 813, 820, 84, 857, 888, 902, 914, 918, 923		27	0	Eligible for Meta-Analysis	South Korea
Diabetes_Prevalence	Diabetes Prevalence	Asian (Taiwan)	Chinese	266, 288, 393, 686		4	0	Eligible for Meta-Analysis	Taiwan
Diabetes_Prevalence	Diabetes Prevalence	Asian (India)	Indian		4951	0	1	Excluded from Meta-Analysis	India
Diabetes_Prevalence	Diabetes Prevalence	Asian (Malaysia)	Malay		134	0	1	Excluded from Meta-Analysis	Malaysia
Diabetes_Prevalence	Diabetes Prevalence	Asian (Singapore)	Chinese; Indian; Malay		954	0	1	Excluded from Meta-Analysis	Singapore
Diabetes_Prevalence	Diabetes Prevalence	Asian (UK)	South Asian		192, 464	0	2	Excluded from Meta-Analysis	UK
Diabetes_Prevalence	Diabetes Prevalence	Asian (United States)	Chinese		4983	0	1	Excluded from Meta-Analysis	United States
Hyperlipidemia_Prevalence	Hyperlipidemia Prevalence	Asian (Hong Kong)	Chinese	314, 410, 5018		3	0	Eligible for Meta-Analysis	Hong Kong
Hyperlipidemia_Prevalence	Hyperlipidemia Prevalence	Asian (Japan)	Japanese	273, 368, 392, 474, 477, 4971, 544, 552, 584, 586, 589, 606, 610, 642, 674, 677, 710, 778, 788, 874, 886		21	0	Eligible for Meta-Analysis	Japan
Hyperlipidemia_Prevalence	Hyperlipidemia Prevalence	Asian (Mainland China)	Chinese	120, 126, 132, 133, 174, 188, 189, 217, 22, 249, 250, 258, 278, 313, 34, 351, 364, 390, 397, 423, 451, 5001, 5003, 5042, 5069, 5087, 5092, 57, 779, 781, 832, 93		32	0	Eligible for Meta-Analysis	Mainland China
Hyperlipidemia_Prevalence	Hyperlipidemia Prevalence	Asian (South Korea)	South Korean	177, 324, 346, 395, 482, 492, 493, 535, 537, 550, 615, 758, 789, 800, 813, 820, 857, 888, 902, 914, 923		21	0	Eligible for Meta-Analysis	South Korea
Hyperlipidemia_Prevalence	Hyperlipidemia Prevalence	Asian (Malaysia)	Malay		134	0	1	Excluded from Meta-Analysis	Malaysia
Hyperlipidemia_Prevalence	Hyperlipidemia Prevalence	Asian (Singapore)	Chinese; Indian; Malay		954	0	1	Excluded from Meta-Analysis	Singapore
Hyperlipidemia_Prevalence	Hyperlipidemia Prevalence	Asian (Taiwan)	Chinese		266, 393	0	2	Excluded from Meta-Analysis	Taiwan
Hyperlipidemia_Prevalence	Hyperlipidemia Prevalence	Asian (United States)	Chinese		4983	0	1	Excluded from Meta-Analysis	United States
Hypercholesterolemia_Prevalence	Hypercholesterolemia Prevalence	Asian (Japan)	Japanese	606, 654, 695, 808		4	0	Eligible for Meta-Analysis	Japan
Hypercholesterolemia_Prevalence	Hypercholesterolemia Prevalence	Asian (Mainland China)	Chinese	133, 22, 432, 818		4	0	Eligible for Meta-Analysis	Mainland China
Hypercholesterolemia_Prevalence	Hypercholesterolemia Prevalence	Asian (South Korea)	South Korean		682, 918	0	2	Excluded from Meta-Analysis	South Korea
Obesity_Prevalence	Obesity (BMI >30) Prevalence	Asian (Japan)	Japanese	654, 674, 778		3	0	Eligible for Meta-Analysis	Japan
Obesity_Prevalence	Obesity (BMI >30) Prevalence	Asian (Mainland China)	Chinese	133, 204, 22, 397		4	0	Eligible for Meta-Analysis	Mainland China
Obesity_Prevalence	Obesity (BMI >30) Prevalence	Asian (India)	Indian		4951	0	1	Excluded from Meta-Analysis	India
High_Alcohol_Prevalence	High Alcohol Consumption Prevalence	Asian (Japan)	Japanese	273, 368, 477, 4971, 5012, 544, 584, 606, 610, 665, 674, 788, 8, 816, 886, 89		16	0	Eligible for Meta-Analysis	Japan
High_Alcohol_Prevalence	High Alcohol Consumption Prevalence	Asian (Mainland China)	Chinese	126, 133, 15, 22, 223, 250, 258, 313, 34, 390, 397, 432, 5003, 5014, 5032, 5091, 57, 818, 93, 96		20	0	Eligible for Meta-Analysis	Mainland China
High_Alcohol_Prevalence	High Alcohol Consumption Prevalence	Asian (South Korea)	South Korean	128, 324, 4970, 550, 789, 84		6	0	Eligible for Meta-Analysis	South Korea
High_Alcohol_Prevalence	High Alcohol Consumption Prevalence	Asian (Hong Kong)	Chinese		5018	0	1	Excluded from Meta-Analysis	Hong Kong
High_Alcohol_Prevalence	High Alcohol Consumption Prevalence	Asian (India)	Indian		4951	0	1	Excluded from Meta-Analysis	India
High_Alcohol_Prevalence	High Alcohol Consumption Prevalence	Asian (Taiwan)	Chinese		266, 288	0	2	Excluded from Meta-Analysis	Taiwan
High_Alcohol_Prevalence	High Alcohol Consumption Prevalence	Asian (United States)	Chinese		4983	0	1	Excluded from Meta-Analysis	United States
Current_Smoking_Prevalence	Current Smoking Prevalence	Asian (Japan)	Japanese	273, 368, 392, 477, 4965, 4971, 5012, 544, 552, 584, 586, 589, 606, 610, 642, 654, 665, 674, 710, 734, 788, 8, 808, 816, 874, 886, 89, 901, 935		29	0	Eligible for Meta-Analysis	Japan
Current_Smoking_Prevalence	Current Smoking Prevalence	Asian (Mainland China)	Chinese	126, 133, 15, 174, 189, 217, 22, 223, 249, 250, 258, 278, 34, 351, 364, 390, 397, 432, 451, 5001, 5003, 5014, 5032, 5042, 5069, 5087, 5091, 5092, 57, 781, 818, 93, 96		33	0	Eligible for Meta-Analysis	Mainland China
Current_Smoking_Prevalence	Current Smoking Prevalence	Asian (South Korea)	South Korean	128, 177, 324, 395, 492, 493, 4970, 550, 615, 681, 758, 789, 813, 84, 888, 902, 914, 918, 923		19	0	Eligible for Meta-Analysis	South Korea
Current_Smoking_Prevalence	Current Smoking Prevalence	Asian (Taiwan)	Chinese	266, 288, 686		3	0	Eligible for Meta-Analysis	Taiwan
Current_Smoking_Prevalence	Current Smoking Prevalence	Asian (Hong Kong)	Chinese		314, 5018	0	2	Excluded from Meta-Analysis	Hong Kong
Current_Smoking_Prevalence	Current Smoking Prevalence	Asian (India)	Indian		4951	0	1	Excluded from Meta-Analysis	India
Current_Smoking_Prevalence	Current Smoking Prevalence	Asian (Malaysia)	Malay		134	0	1	Excluded from Meta-Analysis	Malaysia
Current_Smoking_Prevalence	Current Smoking Prevalence	Asian (Singapore)	Chinese; Indian; Malay		954	0	1	Excluded from Meta-Analysis	Singapore
Current_Smoking_Prevalence	Current Smoking Prevalence	Asian (United States)	Chinese		4983	0	1	Excluded from Meta-Analysis	United States
	Caption	Supplementary Table 8. Comprehensive characteristics of all studies included in the meta-analysis, detailing population, imaging modality, CSVD markers, risk factors, and sample size information.
