# Supplementary material for: Global ethnic disparities in cerebral small vessel disease imaging markers and vascular risk factors: a systematic review and meta‐analysis
Source: Alzheimers Dement. 2026 Feb 9;22(2):e70976. doi: 10.1002/alz.70976 (PMC12884423; doi:10.1002/alz.70976)
Supplement: Supplementary file 5 — Supporting information [file ALZ-22-e70976-s003.xlsx]

## Sheet: STable7_Full_Study_Characterist
NO_ID	Study_ID	Cohort_name	Title	Ethnicity_Type	Ethnicity_Type_old	Total_number_of_participants	Age_mean_BL	Country_in_which_the_study_conducted	Male_Sex_N	Female_Sex_N	BMI_mean_kgm2_BL	Systolic_BP_mean_mm_Hg_BL	Diastolic_BP_mean_mm_Hg_BL	WMH_High_BL_within	WMH_Low_BL_within	Lacunes_n_BL	Microinfracts_n_BL	CMBs_no_BL	WMH_volume_cm3_mean_BL	WMH_volume_cm3_SD_BL	Age_SD_BL	Systolic_BP_SD_mm_Hg_BL	Diastolic_BP_SD_mm_Hg_BL	Total_Cholesterol_mean_mgDL_BL	Total_Cholesterol_SD_mgDL_BL	HDL_cholesterol_mean_mmolL_BL	HDL_cholesterol_SD_mmolL_BL	BMI_SD_kgm2_BL	Hypertension_n_BL	Diabetes_n_BL	Hyperlipidemia_n_BL	Hypercholesterolemia_n_BL	BMI_over_30_kgm2_n_BL	High_alcohol_consumption_n_BL	Current_smoking_n_BL	Male_Percent	Female_Percent	Study_Type	N_Ethnicities
8	Tachibana 2024	JPSC-AD	Late-Life High Blood Pressure and Enlarged Perivascular Spaces in the Putaminal Regions of Community-Dwelling Japanese Older Persons	Asian	Japanese	9269	73.3	Japan	3913	5356	23.3	NA	NA	NA	NA	NA	NA	NA	NA	NA	0.2	NA	NA	193.35	38.67	NA	NA	0.4	2911	1567	NA	NA	NA	3964	746	42.2	57.8	Single-ethnic	1
15	Sun 2024	Multi-_x000D__x000D_ modality MEdical imaging sTudy bAsed on KaiLuan (META-KLS)	Association of variability in body size with neuroimaging metrics of brain health: a population-based cohort study	Asian	Chinese	1114	56	Mainland China	645	469	NA	NA	NA	NA	NA	172	NA	278	NA	NA	13.33	NA	NA	193.35	38.67	38.67	0	NA	540	215	NA	NA	NA	229	226	57.9	42.1	Single-ethnic	1
22	Zhou 2023	Wuhan study	Type A personality, sleep quality, and cerebral small vessel disease: investigating the mediating role of sleep in a community-based study	Asian	Chinese	764	65	Mainland China	306	458	NA	NA	NA	144	620	88	NA	150	NA	NA	4.3	NA	NA	NA	NA	NA	NA	NA	343	119	238	NA	NA	NA	NA	40.1	59.9	Single-ethnic	1
34	Wang 2023	West China Hospital,	Retinal ganglion cell-inner plexiform layer, white matter hyperintensities, and their interaction with cognition in older adults	Asian	Chinese	162	59	Mainland China	55	107	NA	NA	NA	NA	NA	7	NA	20	NA	NA	6.97	NA	NA	NA	NA	NA	NA	NA	26	5	28	NA	NA	34	22	34	66	Single-ethnic	1
57	Hou 2023	Neurology in Beijing Chao-Yang Hospital,_x000D__x000D_ Capital Medical University	Impact of Cerebral Microbleeds on Gait, Balance, and Upper Extremities Function in Cerebral Small Vessel Disease	Asian	Chinese	224	60.6	Mainland China	144	80	25.8	NA	NA	NA	NA	96	NA	78	NA	NA	10.5	NA	NA	NA	NA	NA	NA	4	142	85	41	NA	NA	86	107	64.3	35.7	Single-ethnic	1
62	Drenth 2023	Discontinuation of Antihypertensive Treatment in Elderly People (DANTE) Study	Functional connectivity in older adults-the effect of cerebral small vessel disease	White	White	167	80.3	Netherlands	70	97	NA	NA	NA	NA	NA	45	NA	41	NA	NA	3.8	NA	NA	NA	NA	NA	NA	NA	NA	NA	NA	NA	NA	NA	NA	41.9	58.1	Single-ethnic	1
81	EllstrÃƒÂ¶m 2023	Good Aging in Skane (GAS) study	Associations of carotid artery flow parameters with MRI markers of cerebral small vessel disease and patterns of brain atrophy	White	White	391	76	Sweden	167	224	25.8	135	80	NA	NA	32	NA	105	NA	NA	4.25	55	35	NA	NA	NA	NA	NA	NA	NA	NA	NA	NA	NA	43	42.7	57.3	Single-ethnic	1
84	Cho 2023	Environmental Pollution-Induced Neurological EFfects (EPINEF) study	Associations of Particulate Matter Exposures With Brain Gray Matter Thickness and White Matter Hyperintensities: Effect Modification by Low-Grade Chronic Inflammation	Asian	South Korean	397	67.5	South Korea	169	228	NA	128.6	72.4	NA	NA	NA	NA	NA	NA	NA	8.6	13.5	9.2	189.3	37.6	NA	NA	NA	7	65	NA	NA	NA	235	20	42.6	57.4	Single-ethnic	1
87	Hotz 2023	Longitudinal Healthy Aging Brain (LHAB)	Associations between white matter hyperintensities, lacunes, entorhinal cortex thickness, declarative memory and leisure activity in cognitively healthy older adults: A 7-year study	White	White	231	70.8	Germany	118	113	NA	NA	NA	NA	NA	61	NA	NA	12	12	5.1	NA	NA	NA	NA	NA	NA	NA	NA	NA	NA	NA	NA	77	31	51.1	48.9	Single-ethnic	1
89	Nakazawa 2023	Hisayama Study	Association of white matter lesions and brain atrophy with the development of dementia in a community: the Hisayama Study	Asian	Japanese	1558	73.6	Japan	911	647	23.2	134	76.4	NA	NA	NA	NA	NA	NA	NA	6.2	18.4	10.9	193.35	38.67	NA	NA	3	NA	273	NA	NA	NA	497	103	58.5	41.5	Single-ethnic	1
90	Li 2023	Swedish National study on Aging and Care in Kungsholmen (SNAC-K)	Association of white matter hyperintensity accumulation with domain-specific cognitive decline: a population-based cohort study	White	White	510	70.91	Sweden	212	298	26.01	NA	NA	NA	NA	103	NA	NA	NA	NA	8.97	NA	NA	NA	NA	NA	NA	4	13	34	NA	292	NA	89	64	41.6	58.4	Single-ethnic	1
93	Cai 2023	PRECISE (Polyvascular Evaluation for Cognitive Impairment and Vascular Events)	Association of intracranial atherosclerosis with cerebral small vessel disease in a community-based population	Asian	Chinese	3061	61.2	Mainland China	1424	1637	NA	NA	NA	NA	NA	NA	NA	NA	NA	NA	6.68	NA	NA	NA	NA	NA	NA	NA	1317_x000D__x000D_	661	613	NA	NA	573	626	46.5	53.5	Single-ethnic	1
96	Li 2023	Kailuan community	Association of blood pressure with brain perfusion and structure: A population-based prospective study	Asian	Chinese	902	55.66	Mainland China	477	425	25.23	134.66	79.95	NA	NA	NA	NA	NA	NA	NA	10.87	19.54	12.14	NA	NA	NA	NA	3	NA	NA	NA	NA	NA	406	327	52.9	47.1	Single-ethnic	1
105	Mayer 2023	Hamburg City Health Study	Association between Coffee Consumption and Brain MRI Parameters in the Hamburg City Health Study	White	White	2316	65	Germany	1290	1026	NA	NA	NA	NA	NA	NA	NA	NA	NA	NA	14	NA	NA	NA	NA	NA	NA	NA	1611	210	NA	NA	NA	NA	320	55.7	44.3	Single-ethnic	1
111	Duchesne 2023	French Three-City Montpellier study	Ambient Air Pollution Exposure and Cerebral White Matter Hyperintensities in Older Adults: A Cross-Sectional Analysis in the Three-City Montpellier Study	White	White	582	70.7	France	282	300	NA	NA	NA	NA	NA	NA	NA	NA	NA	NA	6.1	NA	NA	NA	NA	NA	NA	NA	402	NA	306	NA	NA	NA	NA	48.5	51.5	Single-ethnic	1
120	Chu 2022	First Affiliated Hospital with Nanjing Medical _x000D__x000D_ University	Subclinical hypothyroidism is associated with basal ganglia enlarged perivascular spaces and overall cerebral small vessel disease load	Asian	Chinese	354	69.5	Mainland China	237	117	NA	136	78	NA	NA	46	NA	22	NA	NA	12.7	19.1	12.1	165	43.31	NA	NA	NA	189	108	111	NA	NA	NA	NA	66.9	33.1	Single-ethnic	1
121	Melgarejo 2022	Maracaibo Aging Study	Subclinical Magnetic Resonance Imaging Markers of Cerebral Small Vessel Disease in Relation to Office and Ambulatory Blood Pressure Measurements	Hispanic	Latin	429	59.3	Venezuela	113	316	NA	140	77.7	NA	NA	38	NA	51	NA	NA	13	24.6	11	198	45	45	12	6	289	70	NA	NA	139	187	123	26.3	73.7	Single-ethnic	1
124	Bonberg 2022	BiDirect Study	Sex-Specific Causes and Consequences of White Matter Damage in a Middle-Aged Cohort	White	White	581	53	Germany	265	316	NA	NA	NA	NA	NA	NA	NA	NA	0.674	7	NA	NA	NA	NA	NA	NA	NA	NA	NA	22	NA	NA	123	NA	116	45.6	54.4	Single-ethnic	1
126	Tao 2022	West China Hospital,	Retinal microvasculature and imaging markers of brain frailty in normal aging adults	Asian	Chinese	139	59	Mainland China	139	0	NA	NA	NA	NA	NA	6	NA	16	NA	NA	7.31	NA	NA	NA	NA	NA	NA	NA	12	5	18	NA	NA	32	21	100	0	Single-ethnic	1
128	Jung 2022	Health Risk Assessment Study (HERAS)	Relationship of the Triglyceride-Glucose Index with Subclinical White Matter Hypersensitivities of Presumed Vascular Origin Among Community-Dwelling South Koreans	Asian	South Korean	2417	56.4	South Korea	2376	41	23.95	125.8	78.8	NA	NA	NA	NA	NA	NA	NA	8.2	16.5	9.9	193.1	35.4	51	14	3	40	11	NA	NA	NA	31	32	98.3	1.7	Single-ethnic	1
129	Lohner 2022	The Rhineland Study	Relation Between Sex, Menopause, and White Matter Hyperintensities The Rhineland Study	White	White	3410	54	Germany	1437	1973	25.6	NA	NA	NA	NA	NA	NA	NA	NA	NA	13.7	NA	NA	NA	NA	NA	NA	4	1867	261	NA	NA	NA	NA	621	42.1	57.9	Single-ethnic	1
132	Wu 2022	Pomereinian Onehealth Healthcare,	Prevalence and risk factors of MRI-defined brain infarcts among Chinese adults	Asian	Chinese	1431527	46.4	Mainland China	725261	706266	NA	NA	NA	NA	NA	79724	NA	NA	NA	NA	12.4	NA	NA	NA	NA	NA	NA	NA	375836	100698	526230	NA	NA	NA	NA	50.7	49.3	Single-ethnic	1
133	Mu 2022	Nanxishan Hospital of Guangxi Zhuang Autonomous_x000D__x000D_ Region	Prevalence and Consequences of Cerebral Small Vessel Diseases: A Cross-Sectional Study Based on Community People Plotted Against 5-Year Age Strata	Asian	Chinese	401	55	Mainland China	184	217	24.45	NA	NA	82	319	35	NA	47	NA	NA	7.74	NA	NA	NA	NA	NA	NA	3	109	27	NA	NA	NA	70	110	45.9	54.1	Single-ethnic	1
134	Ghazali 2022	Hospital Universiti_x000D__x000D_ Sains Malaysia (HUSM), a suburban tertiary referral cen-_x000D__x000D_ tre for neurological disorders in the East Coast of Malaysia	Presence of enlarged perivascular spaces is associated with reduced processing speed in asymptomatic, working-aged adults	Asian	Malay	54	39.6	Malaysia	17	37	24.7	128.9	NA	NA	NA	NA	NA	NA	NA	NA	11.6	15.4	NA	NA	NA	NA	NA	4	9	0	0	NA	NA	NA	2	31.5	68.5	Single-ethnic	1
170	Yoshiura 2022	the Arao study (JPSCÃ¢â‚¬â€˜AD)	Brain structural alterations and clinical features of cognitive frailty in Japanese community-dwelling older adults: the Arao study (JPSC-AD)	Asian	Japanese	1425	73	Japan	913	512	23.2	NA	NA	NA	NA	179	NA	149	NA	NA	5.4	NA	NA	NA	NA	NA	NA	3	621	139	NA	NA	NA	NA	NA	64.1	35.9	Single-ethnic	1
174	Han 2022	Cerebrovascular Accident Monitoring, _x000D__x000D_ Epidemiology and caRe quAlity system (CAMERA)	Associations between cerebral blood flow and progression of white matter hyperintensity in community-dwelling adults: a longitudinal cohort study	Asian	Chinese	229	57.32	Mainland China	94	135	24.2	127.15	76.87	NA	NA	NA	NA	NA	NA	NA	13	17	10	NA	NA	NA	NA	NA	71	30	89	NA	NA	NA	25	41	59	Single-ethnic	1
177	Choi 2022	Total Healthcare Center of Kangbuk Samsung Hospital in Seoul _x000D__x000D_ and Suwon	Association of cerebral white matter hyperintensities with coronary artery calcium in a healthy population: a cross-sectional study	Asian	South Korean	1337	51.6	South Korea	1157	180	NA	_x000D__x000D_ 115.95	75.7	NA	NA	NA	NA	NA	NA	NA	9.2	12.45	9.52	192.7	38.65	_x000D__x000D_ 54.5	14	NA	383	157	692	NA	NA	NA	773	86.5	13.5	Single-ethnic	1
185	Rimmele 2022	Hamburg City Health Study	Association of Carotid Plaque and Flow Velocity With White Matter Integrity in a Middle-aged to Elderly Population	White	White	2623	64.5	Germany	2050	573	NA	NA	NA	NA	NA	NA	NA	80	NA	NA	8.1	NA	NA	NA	NA	NA	NA	NA	917	120	330	NA	NA	NA	NA	78.2	21.8	Single-ethnic	1
188	Yu 2022	CardioÃ¢â‚¬Â and cerebrovascular Accident Monitoring, Epidemiology, and_x000D__x000D_ caRe quAlity System (CAMERA	Association between haemoglobin A1c and cerebral microbleeds in community-based stroke-free individuals: A cross-sectional study	Asian	Chinese	544	58.65	Mainland China	217	327	24.3	75.27	75.27	NA	NA	NA	NA	119	NA	NA	13.66	9.39	9.39	NA	NA	NA	NA	3	177	87	269	NA	NA	NA	NA	39.9	60.1	Single-ethnic	1
189	Zhao 2022	Kongcun Town aICAS_x000D__x000D_ Study	Association Between Intracranial Pulsatility and White Matter Hyperintensities in Asymptomatic Intracranial Arterial Stenosis: A Population-Based Study in Shandong, China	Asian	Chinese	201	60.39	Mainland China	94	107	NA	153.67	91.35	NA	NA	NA	NA	NA	NA	NA	9.56	23.03	14.75	193.35	38.67	77.34	0	NA	97	42	82	NA	NA	NA	9	46.8	53.2	Single-ethnic	1
190	Brutto 2022	The Atahualpa Project Cohort	Arterial stiffness and progression of white matter hyperintensities of presumed vascular origin in community-dwelling older adults of Amerindian ancestry: The Atahualpa Project Cohort	Hispanic	Latin	260	65.6	Ecuador	112	148	NA	NA	NA	NA	NA	NA	NA	NA	NA	NA	6.1	NA	NA	NA	NA	NA	NA	NA	NA	NA	NA	40	62	NA	11	43.1	56.9	Single-ethnic	1
192	Sudre 2022	SABRE (Southall and_x000D__x000D_ Brent revisited) cohort	Accelerated vascular aging: Ethnic differences in basilar artery length and diameter, and its association with cardiovascular risk factors and cerebral small vessel disease	Asian	South Asian	120	82.78	UK	67	53	NA	152	84	NA	NA	NA	NA	NA	NA	NA	4.33	17	9.4	154	38.67	69.5	21.2	NA	NA	35	NA	NA	NA	NA	NA	55.8	44.2	Multi-ethnic	3
192	Sudre 2022	SABRE (Southall and_x000D__x000D_ Brent revisited) cohort	Accelerated vascular aging: Ethnic differences in basilar artery length and diameter, and its association with cardiovascular risk factors and cerebral small vessel disease	Black	Black	120	70.5	UK	41	79	NA	149	85	NA	NA	NA	NA	NA	NA	NA	8.5	17.8	10.6	193.35	38.67	58.3	15.4	NA	NA	29	NA	NA	NA	NA	NA	34.2	65.8	Multi-ethnic	3
192	Sudre 2022	SABRE (Southall and_x000D__x000D_ Brent revisited) cohort	Accelerated vascular aging: Ethnic differences in basilar artery length and diameter, and its association with cardiovascular risk factors and cerebral small vessel disease	White	White	120	73.6	UK	79	41	NA	143	81	NA	NA	NA	NA	NA	NA	NA	5.9	18	9.6	193.35	38.67	61	18.9	NA	NA	16	NA	NA	NA	NA	NA	65.8	34.2	Multi-ethnic	3
197	Frey 2021	The Hamburg City Health Study (HCHS)	White matter integrity and structural brain network topology in cerebral small vessel disease: The Hamburg city health study	White	White	930	64	Germany	506	424	NA	NA	NA	NA	NA	NA	NA	NA	NA	NA	14	NA	NA	NA	NA	NA	NA	NA	637	74	NA	NA	NA	NA	NA	54.4	45.6	Single-ethnic	1
204	Luo 2021	Wuliqiao cohort	The Prevalence and Risk Factors of Cerebral Microbleeds: A Community-Based Study in China	Asian	Chinese	199	70.8	Mainland China	62	137	NA	NA	NA	NA	NA	33	NA	25	NA	NA	7.2	NA	NA	NA	NA	NA	NA	NA	91	28	NA	NA	18	NA	NA	31.2	68.8	Single-ethnic	1
205	JackÃƒÂ³w-Nowicka 2021	Polish fraction of the Prospective Urban Rural Epidemiological (PURE) study	The Impact of Common Epidemiological Factors on Gray and White Matter Volumes in Magnetic Resonance Imaging-Is Prevention of Brain Degeneration Possible?	White	White	554	61	Polish	187	367	NA	NA	NA	NA	NA	28	NA	22	1.85	1.73	5.6	NA	NA	NA	NA	NA	NA	NA	276	103	330	NA	NA	NA	103	33.8	66.2	Single-ethnic	1
212	Qi 2021	The First Affiliated Hospital of_x000D__x000D_ Wenzhou Medical University	Relationship of Visceral Adipose Tissue With Dilated Perivascular Spaces	Asian	Chinese	989	45.3	Mainland China	650	339	NA	NA	NA	NA	NA	NA	NA	NA	NA	NA	7.9	NA	NA	193.35	38.67	38.67	0	NA	NA	NA	NA	NA	NA	NA	NA	65.7	34.3	Single-ethnic	1
217	Wang 2021	HangZhou hospital	Quantity and Morphology of Perivascular Spaces: Associations With Vascular Risk Factors and Cerebral Small Vessel Disease	Asian	Chinese	161	60.4	Mainland China	72	89	NA	NA	NA	NA	NA	16	NA	17	NA	NA	7.33	NA	NA	NA	NA	NA	NA	NA	64	17	29	NA	NA	NA	48	44.7	55.3	Single-ethnic	1
223	Hao 2021	China Kadoorie Biobank (CKB) Collaborative Group	Natural history of silent lacunar infarction: 10-year follow-up of a community-based prospective study of 0.5 million Chinese adults	Asian	Chinese	476264	51.4	Mainland China	193738	282526	23.6	132.9	NA	NA	NA	12150	NA	NA	NA	NA	10.5	17.3	NA	NA	NA	NA	NA	3	NA	24665	NA	NA	NA	106514	184566	40.7	59.3	Single-ethnic	1
228	Vintimilla 2021	The Health and Aging Brain Study: Health Disparities (HABS-HD	MRI biomarkers of small vessel disease and cognition: A cross-sectional study of a cognitively normal Mexican American cohort	Hispanic	Latin	515	62.6	United States	155	360	24.9	NA	NA	NA	NA	22	NA	53	2.17	4.44	7.76	NA	NA	NA	NA	NA	NA	48	10	184	328	NA	NA	NA	NA	30.1	69.9	Single-ethnic	1
231	Vergoossen 2021	Maastricht Study	Interplay of White Matter Hyperintensities, Cerebral Networks, and Cognitive Function in an Adult Population: Diffusion-Tensor Imaging in the Maastricht Study	White	White	5083	59	Netherlands	2592	2491	26.6	133	NA	1088	3995	NA	NA	508	NA	NA	9	73.3	10	NA	NA	NA	NA	4	NA	NA	NA	NA	NA	1220	610	51	49	Single-ethnic	1
241	Jann 2021	MarkVCID study_x000D__x000D_ at the University of Southern California	Evaluation of Cerebral Blood Flow Measured by 3D PCASL as Biomarker of Vascular Cognitive Impairment and Dementia (VCID) in a Cohort of Elderly Latinx Subjects at Risk of Small Vessel Disease	Hispanic	Latin	45	66.9	United States	12	33	NA	NA	NA	8	37	NA	NA	NA	NA	NA	7	NA	NA	NA	NA	NA	NA	NA	7	17	NA	33	NA	NA	NA	26.7	73.3	Single-ethnic	1
249	Huang 2021	econd Affiliated_x000D__x000D_ Hospital, Zhejiang University School of Medicine	Deep white matter hyperintensity is associated with the dilation of perivascular space	Asian	Chinese	136	60	Mainland China	54	82	NA	NA	NA	17	119	NA	NA	NA	NA	NA	4.5	NA	NA	NA	NA	NA	NA	NA	NA	18	14	NA	NA	NA	31	39.7	60.3	Single-ethnic	1
250	Cao 2021	Shunyi study	Correlation between total homocysteine and cerebral small vessel disease: A Mendelian randomization study	Asian	Chinese	1023	56.7	Mainland China	363	660	NA	NA	NA	199	824	139	NA	100	NA	NA	9.5	NA	NA	NA	NA	NA	NA	NA	NA	162	485	NA	NA	227	227	35.5	64.5	Single-ethnic	1
252	Pahlavian 2021	Los Angeles Latino Eye Study cohort for_x000D__x000D_ the MarkVCID stud	Cerebroarterial pulsatility and resistivity indices are associated with cognitive impairment and white matter hyperintensity in elderly subjects: A phase-contrast MRI study	Hispanic	Latin	50	69	United States	14	36	NA	143	83.2	NA	NA	NA	NA	NA	3.96	4.1	6.9	17	11	178	40	NA	NA	NA	7	16	NA	32	NA	NA	NA	28	72	Single-ethnic	1
253	Heiland 2021	Swedish National study on Aging and Care in Kungsholmen (SNAC-K)	Cerebral small vessel disease, cardiovascular risk factors, and future walking speed in old age: a population-based cohort study	White	White	331	68.9	Sweden	138	193	NA	141	83	NA	NA	_x000D__x000D_ 37	NA	NA	_x000D__x000D_ 0.8	1.3	8.3	19	10	NA	NA	NA	NA	NA	NA	_x000D__x000D_ 22	NA	_x000D__x000D_ 192	38	65	NA	41.7	58.3	Single-ethnic	1
257	Buhrmann 2021	Discontinuation of Antihypertensive Treatment in Elderly People (DANTE) Study	Cerebellar Grey Matter Volume in Older Persons Is Associated with Worse Cognitive Functioning	White	White	194	80.7	Netherlands	76	118	26.7	146	81	NA	NA	NA	NA	NA	NA	NA	4.1	21.4	10.7	NA	NA	NA	NA	4	9	38	NA	NA	NA	NA	15	39.2	60.8	Single-ethnic	1
258	Ao 2021	Shunyi Study	Brain deep medullary veins on 3-T MRI in a population-based cohort	Asian	Chinese	1056	56	Mainland China	378	678	26	133	79	NA	NA	153	NA	111	NA	NA	9	19	11	NA	NA	NA	NA	4	517	169	506	NA	NA	272	229	35.8	64.2	Single-ethnic	1
261	RydÃƒÂ©n 2021	Gothenburg_x000D__x000D_ H70 Birth Cohort Studies (the H70 studies)	Atrial Fibrillation, Stroke, and Silent Cerebrovascular Disease A Population-based MRI Study	White	White	791	70	Sweden	377	414	26	140	79.4	NA	NA	57	NA	86	NA	NA	0	19	10	NA	NA	NA	NA	4	NA	NA	NA	NA	NA	244	60	47.7	52.3	Single-ethnic	1
264	Hotz 2021	Longitudinal Healthy Aging Brain (LHAB)	Associations of subclinical cerebral small vessel disease and processing speed in non-demented subjects: A 7-year study	White	White	828	72.8	Germany	446	382	NA	NA	NA	NA	NA	242	NA	NA	11.52	9.18	5.1	NA	NA	NA	NA	NA	NA	NA	NA	NA	NA	NA	59	NA	NA	53.9	46.1	Single-ethnic	1
266	Chuang 2021	I-Lan Longitudinal Aging Study	Associations of Blood Pressure and Carotid Flow Velocity with Brain Volume and Cerebral Small Vessel Disease in a Community-Based Population	Asian	Chinese	721	62.6	Taiwan	320	401	24.55	128.3	78.7	NA	NA	80	NA	102	2.6	4.51	8.5	16.8	12.1	196.7	34.6	55	14	3	7	104	265	NA	NA	235	106	44.4	55.6	Single-ethnic	1
273	Zhang 2021	Shin Takeo Hospital	Association of Carotid Atherosclerosis With White Matter Hyperintensity in an Asymptomatic Japanese Population: A Cross-Sectional Study	Asian	Japanese	1904	56.4	Japan	988	916	23	124	NA	NA	NA	NA	NA	NA	NA	NA	11.5	18	12	NA	NA	61	15	3	NA	139	315	NA	NA	1108	336	51.9	48.1	Single-ethnic	1
274	Gronewold 2021	1000BRAINS	Association of Blood Pressure, Its Treatment, and Treatment Efficacy With Volume of White Matter Hyperintensities in the Population-Based 1000BRAINS Study	White	White	560	65.2	Germany	287	273	NA	128.6	73.9	NA	NA	NA	NA	NA	NA	NA	8	17	10	220	38	64	17	NA	NA	89	NA	NA	28	NA	NA	51.2	48.8	Single-ethnic	1
278	Xia 2020	Shanghai Municipal Science and Technology _x000D__x000D_ Major Project	White matter hyperintensities associated with progression of cerebral small vessel disease: a 7-year Chinese urban community study	Asian	Chinese	191	68.1	Mainland China	83	108	NA	NA	NA	NA	NA	22	NA	16	NA	NA	4	NA	NA	NA	NA	NA	NA	NA	12	20	74	NA	NA	NA	21	43.5	56.5	Single-ethnic	1
279	Garnier-Crussard 2020	IMAP study (multimodal neuroimaging_x000D__x000D_ of early AlzheimerÃ¢â‚¬â„¢s disease)	White matter hyperintensities across the adult lifespan: relation to age, AÃŽÂ² load, and cognition	White	White	137	50	France	69	68	NA	134	5.46	NA	NA	NA	NA	NA	2.74	5.07	20	19	0	NA	NA	NA	NA	NA	13	NA	NA	NA	NA	NA	NA	50.4	49.6	Single-ethnic	1
287	Peng 2020	Second Affiliated Hospital and Yuying_x000D__x000D_ ChildrenÃ¢â‚¬â„¢s Hospital of Wenzhou Medical University, China	Structural and Microvascular Changes in the Macular Are Associated With Severity of White Matter Lesions	Asian	Chinese	74	50	Mainland China	46	28	23.27	134.53	77.64	37	37	NA	NA	NA	NA	NA	20	12.12	9.09	NA	NA	NA	NA	3	NA	NA	NA	NA	NA	NA	NA	62.2	37.8	Single-ethnic	1
288	Wang 2020	I-Lan Longitudinal Aging Study	Strictly Lobar Cerebral Microbleeds Are Associated with Increased White Matter Volume	Asian	Chinese	659	61.9	Taiwan	289	370	24.5	NA	NA	NA	NA	20	NA	NA	2.1	3.3	7.52	NA	NA	NA	NA	56	14	3	NA	90	NA	NA	NA	264	169	43.9	56.1	Single-ethnic	1
290	Zeng 2020	Beijing_x000D__x000D_ Aging Brain Rejuvenation Initiative Study Group_x000D__x000D_ (BABRI),	Severity of white matter hyperintensities: Lesion patterns, cognition, and microstructural changes	Asian	Chinese	321	62.2	Mainland China	103	218	NA	NA	NA	147	174	77	NA	NA	8.5	11.3	8.5	NA	NA	NA	NA	NA	NA	NA	12	81	NA	NA	NA	NA	NA	32.1	67.9	Single-ethnic	1
311	Boots 2020	study of vascular brain_x000D__x000D_ aging conducted at the University of Illinois at Chicago (UIC)_x000D__x000D_ Department of Psychiatry	Inflammation, Cognition, and White Matter in Older Adults: An Examination by Race	Black	Black	39	69	United States	19	20	NA	NA	NA	NA	NA	NA	NA	NA	3.39	0.41	6.67	NA	NA	NA	NA	NA	NA	NA	15	NA	NA	NA	NA	NA	NA	48.7	51.3	Multi-ethnic	2
311	Boots 2020	study of vascular brain_x000D__x000D_ aging conducted at the University of Illinois at Chicago (UIC)_x000D__x000D_ Department of Psychiatry	Inflammation, Cognition, and White Matter in Older Adults: An Examination by Race	White	White	47	69	United States	24	23	NA	NA	NA	NA	NA	NA	NA	NA	3.28	0.51	6.75	NA	NA	NA	NA	NA	NA	NA	NA	NA	NA	NA	NA	NA	NA	51.1	48.9	Multi-ethnic	2
313	Cui 2020	Shandong Study	Home-measured orthostatic hypotension associated with cerebral small vessel disease in a community-based older population	Asian	Chinese	663	68.57	Mainland China	288	375	25.6	NA	NA	NA	NA	NA	NA	NA	2.73	1.26	5.4	NA	NA	NA	NA	NA	NA	3	9	76	198	NA	NA	234	NA	43.4	56.6	Single-ethnic	1
314	Biesbroek 2020	CU-RISK Study (The Chinese University_x000D__x000D_ of Hong Kong - Risk Index for Subclinical brain lesions in Hong Kong)	High white matter hyperintensity burden in strategic white matter tracts relates to worse global cognitive performance in community-dwelling individuals	Asian	Chinese	830	71.8	Hong Kong	322	508	NA	NA	NA	NA	NA	54	NA	177	NA	NA	5.1	NA	NA	NA	NA	NA	NA	NA	257	197	256	NA	NA	NA	29	38.8	61.2	Single-ethnic	1
324	Sim 2020	Samsung Medical Center health promotion center	Correlation Between Hippocampal Enlarged Perivascular Spaces and Cognition in Non-dementic Elderly Population	Asian	South Korean	109	65.2	South Korea	57	52	NA	125	72.8	NA	NA	NA	NA	NA	NA	NA	5.94	16	8.91	186	38.4	55	13	NA	12	17	50	NA	NA	58	11	52.3	47.7	Single-ethnic	1
328	Suchy-Dicey 2020	The Strong Heart Study	Cognitive Correlates of MRI-defined Cerebral Vascular Injury and Atrophy in Elderly American Indians: The Strong Heart Study	Alaska Native	Native American	749	72.8	United States	242	507	NA	NA	NA	NA	NA	164	NA	NA	2.28	1.16	5.7	NA	NA	NA	NA	NA	NA	NA	NA	366	NA	NA	406	NA	NA	32.3	67.7	Single-ethnic	1
346	Kim 2020	South Korean Longitudinal Study on Cognitive Aging and Dementia.	Association of Low Blood Pressure with White Matter Hyperintensities in Elderly Individuals with Controlled Hypertension	Asian	South Korean	505	73.8	South Korea	202	303	NA	122.7	75	NA	NA	NA	NA	NA	8.2	9.8	6	10	8	NA	NA	NA	NA	NA	NA	104	181	NA	NA	NA	NA	40	60	Single-ethnic	1
351	Guo 2020	Shan dong	Assessing the effectiveness of statin therapy for alleviating cerebral small vessel disease progression in people Ã¢â€°Â¥75years of age	Asian	Chinese	827	78	Mainland China	362	465	24.38	147.92	75.82	114	713	98	NA	67	NA	NA	2.38	16.69	8.29	NA	NA	NA	NA	3	NA	98	586	NA	NA	NA	257	43.8	56.2	Single-ethnic	1
363	Lampe 2019	Leipzig Research Centre for Civilization Diseases_x000D__x000D_ (LIFE)	Visceral obesity relates to deep white matter hyperintensities via inflammation	White	White	1825	59	Germany	1028	797	27.02	130	75	NA	NA	NA	NA	NA	NA	NA	14.55	16.48	10	NA	NA	NA	NA	4	NA	181	NA	NA	NA	NA	269	56.3	43.7	Single-ethnic	1
364	Jiang 2019	Taizhou Imaging Study (TIS)	Total Cerebral Small Vessel Disease Burden Is Related to Worse Performance on the Mini-Mental State Examination and Incident Dementia: A Prospective 5-Year Follow-Up	Asian	Chinese	556	59	Mainland China	297	259	NA	NA	NA	NA	NA	148	NA	102	NA	NA	2.72	NA	NA	NA	NA	NA	NA	NA	NA	78	304	NA	NA	NA	225	53.4	46.6	Single-ethnic	1
366	Vangberg 2019	Nord-TrÃƒÂ¸ndelag Health Sur-_x000D__x000D_ veys (HUNT) study	The effect of white matter hyperintensities on regional brain volumes and white matter microstructure, a population-based study in HUNT	White	White	873	5.8	Norway	409	464	26.8	131.6	NA	NA	NA	NA	NA	NA	NA	NA	4.2	7	NA	NA	NA	NA	NA	4	2	3	NA	NA	NA	NA	213	46.8	53.2	Single-ethnic	1
368	Hara 2019	Kashima Scan Study	Synergistic effect of hypertension and smoking on the total small vessel disease score in healthy individuals: the Kashima scan study	Asian	Japanese	858	58.9	Japan	376	482	23	NA	NA	NA	NA	NA	NA	NA	NA	NA	9.3	NA	NA	NA	NA	NA	NA	3	12	69	442	NA	NA	123	114	43.8	56.2	Single-ethnic	1
390	Chen 2019	Â Shandong Academy of Medical Sciences	Low carotid endothelial shear stress associated with cerebral small vessel disease in an older population: A subgroup analysis of a population-based prospective cohort study	Asian	Chinese	2792	67.7	Mainland China	1262	1530	24.6	145	76.8	NA	NA	234	NA	192	NA	NA	6.61	244.1	8.4	NA	NA	NA	NA	2	NA	338	759	NA	NA	964	458	45.2	54.8	Single-ethnic	1
392	Yamada 2019	Health Screening Center at Otowa hospital	Location-specific characteristics of perivascular spaces as the brain's interstitial fluid drainage system	Asian	Japanese	296	66.1	Japan	222	74	NA	NA	NA	83	213	NA	NA	NA	NA	NA	5.9	NA	NA	NA	NA	NA	NA	NA	NA	32	63	NA	NA	NA	46	75	25	Single-ethnic	1
393	Chou 2019	I-Lan Longitudinal Aging Study	Location-Specific Association Between Cerebral Microbleeds and Arterial Pulsatility	Asian	Chinese	681	62.6	Taiwan	296	385	NA	128.5	77.8	72	609	123	NA	92	NA	NA	9.7	14.3	8.7	NA	NA	NA	NA	NA	NA	82	174	NA	NA	NA	NA	43.5	56.5	Single-ethnic	1
395	Kim 2019	Seoul National University Hospital Health Promotion Center	Kidney Dysfunction Impact on White Matter Hyperintensity Volume in Neurologically Healthy Adults	Asian	South Korean	2203	56.9	South Korea	1215	988	24.1	126.6	76.3	NA	NA	NA	NA	NA	2.7	6	8	16	10.6	200.7	36	55	14	3	NA	330	457	NA	NA	NA	410	55.2	44.8	Single-ethnic	1
397	Li 2019	Taizhou Imaging Study (TIS)	Incidental findings on brain MRI among Chinese at the age of 55-65 years: the Taizhou Imaging Study	Asian	Chinese	562	59.25	Mainland China	259	303	NA	NA	NA	NA	NA	150	NA	104	NA	NA	3	NA	NA	NA	NA	NA	NA	NA	NA	80	308	NA	24	162	195	46.1	53.9	Single-ethnic	1
410	Kang 2019	CU-RISK (The Chinese University_x000D__x000D_ of Hong Kong- Risk Index for Subclinical brain Lesions in Hong Kong)	Can transcranial Doppler ultrasound be used for screening cerebral small vessel diseases in the community?	Asian	Chinese	331	72.1	Hong Kong	155	176	24.1	143	79.7	NA	NA	NA	NA	NA	8.31	11	5.02	17	9.43	193.35	38.67	77.34	0	3	301	116	139	NA	NA	NA	NA	46.8	53.2	Single-ethnic	1
412	Croll 2019	The Rotterdam Study	Body Composition Is Not Related to Structural or Vascular Brain Changes	White	White	1844	60.9	Netherlands	813	1031	27	NA	NA	NA	NA	NA	NA	NA	NA	NA	10	NA	NA	NA	NA	NA	NA	3.8	NA	NA	NA	NA	NA	NA	NA	44.1	55.9	Single-ethnic	1
422	Kynast 2018	LIFE-adult	White matter hyperintensities associated with small vessel disease impair social cognition beside attention and memory	White	White	849	57.15	Germany	471	378	NA	NA	NA	109	740	NA	NA	NA	NA	NA	10.4	NA	NA	NA	NA	NA	NA	NA	NA	99	NA	276	NA	NA	NA	55.5	44.5	Single-ethnic	1
423	Ding 2018	Shanghai Ageing Study	White Matter Hyperintensity Predicts the Risk of Incident Cognitive Decline in Community Dwelling Elderly	Asian	Chinese	278	69	Mainland China	130	148	NA	NA	NA	NA	NA	67	NA	22	NA	NA	6	NA	NA	NA	NA	NA	NA	NA	12	37	96	NA	NA	NA	NA	46.8	53.2	Single-ethnic	1
427	Rizvi 2018	Washington Heights-Inwood Columbia Aging Project _x000D__x000D_ (WHICAP)	The effect of white matter hyperintensities on cognition is mediated by cortical atrophy	Black	Black	188	74	United States	69	119	NA	NA	NA	NA	NA	NA	NA	NA	6.306	7.465	6	NA	NA	NA	NA	NA	NA	NA	NA	NA	NA	NA	NA	NA	NA	36.7	63.3	Multi-ethnic	3
427	Rizvi 2018	Washington Heights-Inwood Columbia Aging Project _x000D__x000D_ (WHICAP)	The effect of white matter hyperintensities on cognition is mediated by cortical atrophy	White	White	158	74	United States	71	87	NA	NA	NA	NA	NA	NA	NA	NA	5.065	6.404	6	NA	NA	NA	NA	NA	NA	NA	NA	NA	NA	NA	NA	NA	NA	44.9	55.1	Multi-ethnic	3
427	Rizvi 2018	Washington Heights-Inwood Columbia Aging Project _x000D__x000D_ (WHICAP)	The effect of white matter hyperintensities on cognition is mediated by cortical atrophy	Hispanic	Latin	158	74	United States	72	86	NA	NA	NA	NA	NA	NA	NA	NA	5.029	7.362	6	NA	NA	NA	NA	NA	NA	NA	NA	NA	NA	NA	NA	NA	NA	45.6	54.4	Multi-ethnic	3
432	Yin 2018	Chengdu Military General_x000D__x000D_ Hospital	Sex differences in associations between blood lipids and cerebral small vessel disease	Asian	Chinese	817	64.7	Mainland China	333	484	23.5	135.8	81	150	667	NA	NA	NA	NA	NA	9.1	16.2	10	193	38.67	38.67	0	4	NA	100	NA	87	NA	64	109	40.8	59.2	Single-ethnic	1
433	Silbert 2018	Keys to Optimal Cognitive Aging Project (KOCOA	Risk Factors Associated with Cortical Thickness and White Matter Hyperintensities in Dementia Free Okinawan Elderly	Asian	Japanese	96	84	Japan	23	73	NA	NA	NA	NA	NA	NA	NA	NA	11.6	10.4	3	NA	NA	211	40	NA	NA	NA	8	NA	NA	NA	NA	NA	NA	24	76	Single-ethnic	1
445	DelBrutto 2018	Atahualpa Cohort	Neuroimaging Signatures of Cerebral Small Vessel Disease at Blood Pressure Cutoff Levels of 130/80 and 140/90 mmHg: A Population-Based Study in Community-Dwellers Aged Ã¢â€°Â¥ 60 Years	Hispanic	Latin	363	71	Ecuador	156	207	NA	NA	NA	88	275	NA	44	31	NA	NA	8.5	NA	NA	NA	NA	NA	NA	NA	NA	NA	NA	44	84	NA	8	43	57	Single-ethnic	1
451	Ao 2018	The Shunyi study	Large Vessel Disease Modifies the Relationship Between Kidney Injury and Cerebral Small Vessel Disease	Asian	Chinese	928	56	Mainland China	335	593	NA	NA	NA	NA	NA	140	NA	104	NA	NA	9.5	NA	NA	NA	NA	NA	NA	NA	NA	150	439	NA	NA	NA	150	36.1	63.9	Single-ethnic	1
462	Caughey 2018	Atherosclerosis Risk in _x000D__x000D_ Communities (ARIC) Study	Carotid Intima-Media Thickness and Silent Brain Infarctions in a Biracial Cohort: The Atherosclerosis Risk in Communities (ARIC) Study	Black	Black	641	62.16	United States	243	398	NA	NA	NA	NA	NA	NA	96	NA	NA	NA	4.87	NA	NA	NA	NA	NA	NA	NA	NA	141	NA	NA	NA	NA	124	37.9	62.1	Multi-ethnic	2
462	Caughey 2018	Atherosclerosis Risk in _x000D__x000D_ Communities (ARIC) Study	Carotid Intima-Media Thickness and Silent Brain Infarctions in a Biracial Cohort: The Atherosclerosis Risk in Communities (ARIC) Study	White	White	702	63.19	United States	281	421	NA	NA	NA	NA	NA	NA	56	NA	NA	NA	4.04	NA	NA	NA	NA	NA	NA	NA	217	60	NA	NA	NA	NA	126	40	60	Multi-ethnic	2
464	Sudre 2018	SABRE (Southall and_x000D__x000D_ Brent revisited) cohort	Cardiovascular Risk Factors and White Matter Hyperintensities: Difference in Susceptibility in South Asians Compared With Europeans	Asian	South Asian	213	70.7	UK	125	88	NA	131.3	79.3	NA	NA	NA	NA	NA	NA	NA	5.9	17.4	8.1	175.7	40.1	57.5	15.1	NA	146	66	NA	NA	NA	NA	NA	58.7	41.3	Multi-ethnic	2
464	Sudre 2018	SABRE (Southall and_x000D__x000D_ Brent revisited) cohort	Cardiovascular Risk Factors and White Matter Hyperintensities: Difference in Susceptibility in South Asians Compared With Europeans	White	White	256	72.2	UK	166	90	NA	129.8	78.5	NA	NA	NA	NA	NA	NA	NA	5.9	17.4	7.7	187.3	40.9	62.4	18.3	NA	123	38	NA	NA	NA	NA	NA	64.8	35.2	Multi-ethnic	2
466	Duperron 2018	Three city (3C) Dijon	Burden of Dilated Perivascular Spaces, an Emerging Marker of Cerebral Small Vessel Disease, Is Highly Heritable	White	White	1562	72.8	France	611	951	25.5	148.8	84.9	NA	NA	NA	NA	NA	NA	NA	4	23	12	232	38.67	77.34	0	4	NA	130	NA	876	NA	NA	95	39.1	60.9	Single-ethnic	1
474	Higuchi 2017	Tokyo Saiseikai Central Hospita	Visceral-to-subcutaneous fat ratio is independently related to small and large cerebrovascular lesions even in healthy subjects	Asian	Japanese	980	59	Japan	655	325	24.1	122	76	NA	NA	NA	NA	NA	NA	NA	11.5	18	11	NA	NA	NA	NA	4	NA	119	83	NA	NA	NA	NA	66.8	33.2	Single-ethnic	1
477	Mitaki 2017	Shimane Institute of Health Science	Serum Lipid Fractions and Cerebral Microbleeds in a Healthy Japanese Population	Asian	Japanese	4024	64.5	Japan	1935	2089	23.2	132	74.8	1155	2869	NA	NA	NA	NA	NA	8.7	17.6	74.8	207.1	31	60	16	3	12	452	1636	NA	NA	725	394	48.1	51.9	Single-ethnic	1
482	Hilal 2017	CU-RISK (The Chinese University_x000D__x000D_ of Hong Kong- Risk Index for Subclinical brain Lesions in Hong Kong)	Prevalence, risk factors and consequences of cerebral small vessel diseases: data from three Asian countries	Asian	Chinese	850	71.4	Hong Kong	607	607	NA	NA	NA	NA	NA	277	NA	179	NA	179	5.1	NA	NA	NA	NA	NA	NA	NA	NA	NA	NA	NA	NA	NA	NA	71.4	71.4	Single-ethnic	1
482	Hilal 2017	OBAMA	Prevalence, risk factors and consequences of cerebral small vessel diseases: data from three Asian countries	Asian	South Korean	115	64.7	South Korea	106	106	NA	NA	NA	NA	NA	22	NA	15	NA	15	5.3	NA	NA	NA	NA	NA	NA	NA	NA	202	264	NA	NA	NA	NA	92.2	92.2	Single-ethnic	1
490	Ding 2017	Gene/Environment SusceptibilityÃ¢Reykjavik Study a	Large Perivascular Spaces Visible on Magnetic Resonance Imaging, Cerebral Small Vessel Disease Progression, and Risk of Dementia The Age, Gene/Environment Susceptibility-Reykjavik Study	White	White	2612	75	Iceland	1070	1542	27.2	141.1	74.2	NA	NA	NA	803	445	NA	NA	4.8	19.7	9.3	220	42	NA	NA	4	2027	243	NA	NA	NA	NA	276	41	59	Single-ethnic	1
492	Kim 2017	Seoul National University Hospital Health Promotion Center	Kidney dysfunction and silent brain infarction in generally healthy adults	Asian	South Korean	2594	57	South Korea	1422	1172	24.2	125.2	75.6	NA	NA	NA	184	NA	NA	NA	9.36	15.2	11	199.1	36	57	14	3	967	399	584	NA	NA	NA	454	54.8	45.2	Single-ethnic	1
493	Kim 2017	Seoul National University Hospital Health Promotion Center	Kidney dysfunction and cerebral microbleeds in neurologically healthy adults	Asian	South Korean	2518	57.5	South Korea	1367	1151	24.2	125.4	76.7	NA	NA	163	NA	103	NA	NA	8.3	15.2	11	199.8	36.3	55	14	3	957	410	587	NA	NA	NA	418	54.3	45.7	Single-ethnic	1
527	Resende 2016	PietÃƒÂ study	Ischemic cerebrovascular burden evaluated by magnetic resonance imaging in an elderly Brazilian community: The PietÃƒÂ study	Hispanic	Latin	177	82.78	Brazil	117	60	NA	NA	NA	55	122	NA	NA	NA	NA	NA	4.33	NA	NA	NA	NA	NA	NA	NA	59	33	34	NA	NA	NA	NA	66.1	33.9	Single-ethnic	1
535	Park 2016	Health Promotion Center at the Samsung Medical_x000D__x000D_ Center in Seoul	Decreased hemoglobin levels, cerebral small-vessel disease, and cortical atrophy: among cognitively normal elderly women and men	Asian	South Korean	2040	63.7	South Korea	1018	1022	NA	NA	NA	272	1768	201	NA	196	NA	NA	7.4	NA	NA	NA	NA	NA	NA	NA	43.2	336	540	NA	NA	NA	NA	49.9	50.1	Single-ethnic	1
537	Lee 2016	Health Promotion Center at the Samsung Medical_x000D__x000D_ Center in Seoul	Coronary artery calcium is associated with cortical thinning in cognitively normal individuals	Asian	South Korean	512	64	South Korea	351	161	24.2	122.7	74.8	56	456	NA	NA	NA	NA	NA	6.9	16.9	10	189.4	38.3	55	15	3	252	101	189	NA	NA	NA	NA	68.6	31.4	Single-ethnic	1
538	Cooper 2016	Reykjavik Study	Cerebrovascular Damage Mediates Relations Between Aortic Stiffness and Memory	White	White	1820	80	Iceland	728	1092	26.5	144	64	NA	NA	NA	503	524	NA	NA	5	22	10	204.95	38.67	61.87	19.34	4	NA	211	NA	NA	NA	NA	168	40	60	Single-ethnic	1
544	Mitaki 2016	Shimane University School of Medicine	C-reactive protein levels are associated with cerebral small vessel-related lesions	Asian	Japanese	519	63.5	Japan	284	235	NA	130.6	74.6	NA	NA	NA	NA	NA	NA	NA	10.4	16.4	10.6	208	30.7	64	16	NA	252	35	77	NA	NA	172	195	54.7	45.3	Single-ethnic	1
550	Cho 2016	Samsung Medical Center	Albuminuria, Cerebrovascular Disease and Cortical Atrophy: among Cognitively Normal Elderly Individuals	Asian	South Korean	1215	61.8	South Korea	564	651	24.1	124.3	76.6	200	1015	90	NA	1	NA	NA	17.9	17.9	11.3	NA	NA	NA	NA	3	540	317	317	NA	NA	317	106	46.4	53.6	Single-ethnic	1
552	Kinjo 2016	Okinawa General Health Maintenance_x000D__x000D_ Associatio	A high normal ankle-brachial index combined with a high pulse wave velocity is associated with cerebral microbleeds	Asian	Japanese	990	53.04	Japan	459	531	NA	77.92	0.87	418	572	NA	114	NA	NA	NA	6.96	8.97	0.41	193.35	38.67	38.67	0	2	394	87	525	NA	NA	NA	167	46.4	53.6	Single-ethnic	1
561	Power 2015	Atherosclerosis Risk in Communities Study (ARIC)	Smoking and white matter hyperintensity progression The ARIC-MRI Study	White	White	491	62.5	United States	206	285	NA	NA	NA	NA	NA	NA	NA	NA	NA	NA	4.3	NA	NA	NA	NA	NA	NA	NA	143	50	NA	NA	85	NA	NA	42	58	Multi-ethnic	2
561	Power 2015	Atherosclerosis Risk in Communities Study (ARIC)	Smoking and white matter hyperintensity progression The ARIC-MRI Study	Black	Black	481	61	United States	171	310	NA	NA	NA	NA	NA	NA	NA	NA	NA	NA	4.4	NA	NA	NA	NA	NA	NA	NA	274	110	NA	NA	186	NA	NA	35.6	64.4	Multi-ethnic	2
571	Shinoda 2015	st. LukeÃ¢â‚¬â„¢s International Hospital, Tokyo, Japan	Inverse Relationship between Coffee Consumption and Cerebral Microbleeds in Men, but Not Women	Asian	Japanese	455	63.3	Japan	131	324	23.75	NA	NA	NA	NA	NA	NA	52	NA	NA	12.2	NA	NA	NA	NA	NA	NA	4	NA	NA	NA	NA	NA	NA	NA	28.8	71.2	Single-ethnic	1
579	Gustavsson 2015	Swedish BioFINDER-2 Stud	Cerebral Microbleeds and White Matter Hyperintensities in Cognitively Healthy Elderly: A Cross-Sectional Cohort Study Evaluating the Effect of Arterial Stiffness	White	White	208	71	Sweden	85	123	NA	137	82	65	143	NA	NA	25	NA	NA	4.8	17	10	193.35	38.67	NA	NA	NA	NA	NA	NA	NA	NA	NA	NA	40.9	59.1	Single-ethnic	1
584	Toyoda 2015	Shimane Institute of Health Science	Association of Mild Kidney Dysfunction with Silent Brain Lesions in Neurologically Normal Subjects	Asian	Japanese	1937	59.4	Japan	1161	776	NA	NA	NA	NA	NA	NA	140	33	NA	NA	5	NA	NA	NA	NA	NA	NA	NA	1255	178	486	NA	NA	707	335	59.9	40.1	Single-ethnic	1
586	Yamashiro 2014	TJK Health Center	Visceral fat accumulation is associated with cerebral small vessel disease	Asian	Japanese	506	55	Japan	506	282	24.1	121.2	75.1	NA	NA	202	NA	NA	NA	NA	8.8	17.7	11.1	211.7	33.6	57	15	3	168	51	304	NA	NA	NA	71	100	55.7	Single-ethnic	1
588	Soriano-Raya 2014	Barcelona-AsIA (Asymptomatic Intracranial Atherosclerosis) Study	Tract-specific fractional anisotropy predicts cognitive outcome in a community sample of middle-aged participants with white matter lesions	White	White	96	60.24	Spain	39	57	NA	NA	NA	NA	NA	NA	NA	NA	NA	NA	2.98	NA	NA	NA	NA	NA	NA	NA	45	17	57	NA	NA	NA	15	40.6	59.4	Single-ethnic	1
589	Yakushiji 2014	Kashima Scan Study	Topography and associations of perivascular spaces in healthy adults The Kashima Scan Study	Asian	Japanese	1575	57.1	Japan	744	831	NA	125.2	76.8	219	1356	73	NA	127	NA	NA	9.7	17.9	11.1	NA	NA	NA	NA	NA	547	147	856	NA	NA	NA	267	47.2	52.8	Single-ethnic	1
591	Duering 2014	Austrian stroke preventin study	Strategic white matter tracts for processing speed deficits in age-related small vessel disease	White	White	584	67.4	Austria	222	362	NA	NA	NA	NA	NA	11	NA	NA	NA	NA	9.2	NA	NA	NA	NA	NA	NA	NA	404	64	NA	466	NA	NA	74	38	62	Single-ethnic	1
604	Aarts 2014	The Rotterdam Study	Inhibition of Serotonin Reuptake by Antidepressants and Cerebral Microbleeds in the General Population	White	White	4945	64	Netherlands	2221	2724	NA	138.9	82.2	NA	NA	370	NA	957	NA	NA	11	21.2	10.9	232	38.67	38.67	0	NA	NA	433	NA	NA	NA	NA	3436	44.9	55.1	Single-ethnic	1
606	Yamaguchi 2014	agae City of Yamagata Prefecture	Impact of Ambulatory Blood Pressure Variability on Cerebral Small Vessel Disease Progression and Cognitive Decline in Community-Based Elderly Japanese	Asian	Japanese	210	70.9	Japan	94	116	24	143	81	43	167	63	NA	NA	NA	NA	1	17	11	NA	NA	61	16	3.2 _x000D__x000D_	151	NA	93	203	NA	52	62	44.8	55.2	Single-ethnic	1
610	Hashimoto 2014	The Sefuri Brain MRI Study	Dual Task Walking Reveals Cognitive Dysfunction in Community-dwelling Elderly Subjects: The Sefuri Brain MRI Study	Asian	Japanese	201	67.8	Japan	92	109	24	140.2	83.2	NA	NA	NA	22	10	NA	NA	6.5	18.5	10.8	NA	NA	NA	NA	4	84	28	68	NA	NA	85	17	45.8	54.2	Single-ethnic	1
615	Kim 2014	Outpatient neurology clinic at CHA _x000D__x000D_ Bundang Medical Center	Circulating Matrix Metalloproteinase-9 Level Is Associated with Cerebral White Matter Hyperintensities in Non-Stroke Individuals	Asian	South Korean	137	65	South Korea	58	79	25	129	NA	55	82	NA	NA	NA	NA	NA	8	17	NA	194	45	NA	NA	6	85	32	35	NA	NA	NA	38	42.3	57.7	Single-ethnic	1
632	Brisset 2013	3C Dijon Study	Large-vessel correlates of cerebral small-vessel disease	White	White	1800	72.5	France	721	1079	NA	143.7	81.5	NA	NA	NA	NA	150	5.5	4.9	4.1	21.9	10.7	NA	NA	NA	NA	NA	1385	156	NA	1012	NA	NA	104	40.1	59.9	Single-ethnic	1
642	Taguchi 2013	Matsu-_x000D__x000D_ moto Dental University Hospital b	Association between oral health and the risk of lacunar infarction in Japanese adults	Asian	Japanese	110	58	Japan	52	58	22.6	NA	NA	NA	NA	61	NA	NA	NA	NA	12	NA	NA	NA	NA	NA	NA	3	34	9	26	NA	NA	NA	12	47.3	52.7	Single-ethnic	1
654	Takahashi 2012	IMEDIC Imaging_x000D__x000D_ Center, Lake Yamanaka	Relationship Between Chronic Kidney Disease and White Matter Hyperintensities on Magnetic Resonance Imaging	Asian	Japanese	2106	56.3	Japan	1368	738	NA	NA	NA	NA	NA	NA	NA	NA	NA	NA	9	NA	NA	NA	NA	NA	NA	NA	1045	NA	NA	393	685	NA	441	65	35	Single-ethnic	1
663	Nakano 2012	Department of Neurosurgery, Hirosaki Graduate University School of Medicine,	Augmentation index is related to white matter lesions	Asian	Japanese	205	57	Japan	110	95	23.7	129	75	NA	NA	NA	NA	NA	NA	NA	NA	18	11	209	33	64	18	3	NA	NA	NA	NA	NA	NA	NA	53.7	46.3	Single-ethnic	1
665	Elnimr 2012	Ohasama Study	Association between white matter hyperintensity and lacunar infarction on MRI and subitem scores of the Japanese version of mini-mental state examination for testing cognitive decline: the Ohasama study	Asian	Japanese	1008	68	Japan	348	660	NA	NA	NA	NA	NA	315	NA	NA	NA	NA	6	NA	NA	NA	NA	NA	NA	NA	398	NA	NA	NA	NA	311	140	34.5	65.5	Single-ethnic	1
674	Takahashi 2011	Takahata study	Impaired Glucose Metabolism Slows Executive Function Independent of Cerebral Ischemic Lesions in Japanese Elderly: The Takahata Study	Asian	Japanese	172	78	Japan	70	102	NA	NA	NA	50	122	NA	NA	NA	NA	NA	0	NA	NA	NA	NA	NA	NA	NA	149	29	50	NA	24	10	60	40.7	59.3	Single-ethnic	1
677	Yao 2011	Sefuri Study	Chronic kidney disease and subclinical lacunar infarction are independently associated with frontal lobe dysfunction in community-dwelling elderly subjects: the Sefuri brain MRI study	Asian	Japanese	503	72.2	Japan	192	311	22.6	141.1	78.3	NA	NA	79	NA	NA	NA	NA	6.74	13.2	8.6	193	38.67	77.34	0	3	257	55	114	NA	NA	NA	NA	38.2	61.8	Single-ethnic	1
681	Kim 2011	Seoul National University Hospital Healthcare System Gang-_x000D__x000D_ nam Center	Age-independent association of pulse pressure with cerebral white matter lesions in asymptomatic elderly individuals	Asian	South Korean	692	63.2	South Korea	389	303	NA	128.2	82.7	NA	NA	NA	NA	NA	NA	NA	5.4	17.3	12.1	193	38.67	38.67	0	NA	351	129	NA	NA	NA	NA	79	56.2	43.8	Single-ethnic	1
682	Kim 2011	Seoul National University Hospital Healthcare System Gang-_x000D__x000D_ nam Center	Advanced Coronary Artery Calcification and Cerebral Small Vessel Diseases in the Healthy Elderly	Asian	South Korean	312	68.7	South Korea	198	114	24.4	129	78.1	NA	NA	52	NA	28	NA	NA	4	18	11	193	38.67	38.67	0	3	183	81	NA	48	NA	NA	NA	63.5	36.5	Single-ethnic	1
686	Kuo 2010	Health Examination for the Elderly_x000D__x000D_ Program (HEEP	Metabolic risks, white matter hyperintensities, and arterial stiffness in high-functioning healthy adults	Asian	Chinese	93	72	Taiwan	45	48	23.87	NA	NA	22	71	NA	NA	NA	NA	NA	5.47	NA	NA	NA	NA	NA	NA	3	47	10	NA	NA	NA	NA	3	48.4	51.6	Single-ethnic	1
695	Otani 2010	The Ohasama Study	Association of Kidney Dysfunction with Silent Lacunar Infarcts and White Matter Hyperintensity in the General Population: The Ohasama Study	Asian	Japanese	1008	66.4	Japan	330	678	NA	125.3	72.7	117	891	186	NA	NA	NA	NA	6	13	7	NA	NA	NA	NA	NA	NA	159	NA	62	NA	NA	NA	32.7	67.3	Single-ethnic	1
710	Wada 2008	Takahata town and Sagae city	Cerebral small vessel disease and C-reactive protein: Results of a cross-sectional study in community-based Japanese elderly	Asian	Japanese	689	68.3	Japan	355	334	NA	141.8	80.9	NA	NA	194	NA	NA	NA	NA	0.4	2.1	1.4	197	2.4	57	4	NA	464	101	300	NA	NA	NA	167	51.5	48.5	Single-ethnic	1
711	Fornage 2008	the Cardiovascular Health Study	Biomarkers of inflammation and MRI-defined small vessel disease of the brain - The Cardiovascular Health Study	Black	Black	571	73.9	United States	213	358	NA	140.4	69.8	NA	NA	NA	NA	NA	NA	NA	5.7	21.4	10.5	NA	NA	57.1	14.6	NA	429	134	NA	NA	NA	NA	NA	37.3	62.7	Multi-ethnic	2
711	Fornage 2008	the Cardiovascular Health Study	Biomarkers of inflammation and MRI-defined small vessel disease of the brain - The Cardiovascular Health Study	White	White	3073	75.4	United States	1307	1766	NA	133.9	75.3	NA	NA	NA	NA	NA	NA	NA	5	20.4	10.9	NA	NA	53	14.6	NA	14	384	NA	NA	NA	NA	NA	42.5	57.5	Multi-ethnic	2
734	Shibata 2004	himane Institute of Health Science	Correlation of NO metabolites and 8-iso-prostaglandin F<sub>2a</sub> with periventricular hyperintensity severity	Asian	Japanese	1215	57.6	Japan	687	528	NA	NA	NA	NA	NA	122	NA	NA	NA	NA	NA	NA	NA	NA	NA	NA	NA	NA	388	136	NA	NA	NA	NA	111	56.5	43.5	Single-ethnic	1
748	Royse 2023	Connectomics of Brain Aging (CoBRA) project	Unhealthy white matter connectivity, cognition, and racialization in older adults	Black	Black	100	60.56	United States	30	70	NA	NA	NA	NA	NA	NA	NA	NA	NA	NA	6.7	NA	NA	NA	NA	NA	NA	NA	47	24	NA	38	NA	NA	NA	30	70	Multi-ethnic	2
748	Royse 2023	Connectomics of Brain Aging (CoBRA) project	Unhealthy white matter connectivity, cognition, and racialization in older adults	White	White	101	64.51	United States	38	63	NA	NA	NA	NA	NA	NA	NA	NA	NA	NA	5.67	NA	NA	NA	NA	NA	NA	NA	30	12	NA	37	NA	NA	NA	37.6	62.4	Multi-ethnic	2
753	Coomans 2023	Swedish BioFINDER-2 Stud	Interactions between vascular burden and amyloid-ÃŽÂ² pathology on trajectories of tau accumulation	White	White	1229	72.05	Sweden	625	604	25.8	145.2	NA	NA	NA	NA	NA	197	NA	NA	8.6	19.1	NA	NA	NA	NA	NA	4	NA	130	NA	NA	NA	NA	65	50.9	49.1	Single-ethnic	1
758	Park 2023	Seoul National University Hospital Review Board (IRB number:_x000D__x000D_ H-2004-232-1119)	Classification of white matter lesions and characteristics of small vessel disease markers	Asian	South Korean	610	62.1	South Korea	359	251	24.3	NA	NA	NA	NA	123	NA	89	NA	NA	8.3	NA	NA	191.5	30.7	55	16	2	388	154	429	NA	NA	NA	73	58.9	41.1	Single-ethnic	1
773	DelBrutto 2022	Atahualpa Cohort	Patterns of progression of cerebral small vessel disease markers in older adults of Amerindian ancestry: a population-based, longitudinal prospective cohort study	Hispanic	Latin	263	65.7	Ecuador	114	149	NA	NA	NA	NA	NA	NA	NA	NA	NA	NA	6.2	NA	NA	NA	NA	NA	NA	NA	NA	NA	NA	NA	NA	NA	NA	43.3	56.7	Single-ethnic	1
778	Yamasaki 2022	Shimane Prefectural Central Hospita	Factors associated with the location of perivascular space enlargement in middle-aged individuals undergoing brain screening in Japan	Asian	Japanese	1720	44.7	Japan	936	784	NA	NA	NA	NA	NA	NA	NA	NA	NA	NA	2.8	NA	NA	NA	NA	NA	NA	NA	167	32	209	NA	60	NA	NA	54.4	45.6	Single-ethnic	1
779	Liu 2022	Â Shandong Academy of Medical Sciences	Excessive Visit-to-Visit Small and Dense Low-Density Lipoproteins Elevate Cerebral Small Vessel Disease Progression Risk in the Elderly	Asian	Chinese	1143	67	Mainland China	491	652	24.94	146.32	76.69	114	1029	NA	NA	71	NA	NA	6	15.53	8.08	193.35	38.67	38.67	0	2	797	172	329	NA	NA	NA	NA	43	57	Single-ethnic	1
781	Cai 2022	She Ethnic group	Different mechanisms in periventricular and deep white matter hyperintensities in old subjects	Asian	Chinese	152	63	Mainland China	75	77	NA	NA	NA	NA	NA	NA	NA	NA	NA	NA	8	NA	NA	NA	NA	NA	NA	NA	103	31	49	NA	NA	NA	37	49.3	50.7	Single-ethnic	1
788	Kuriyama 2022	Kyoto Prefectural University of Medicine	Association Between Cerebral Microbleeds and Circulating Levels of Mid-Regional Pro-Adrenomedullin	Asian	Japanese	214	75.9	Japan	126	88	22.6	139.8	78.7	NA	NA	NA	NA	69	NA	NA	5.8	19.6	13.2	NA	NA	NA	NA	3	92	20	66	NA	NA	76	18	58.9	41.1	Single-ethnic	1
789	Jeong 2022	Seoul National University Hospital Health Promotion Center	Annual exposure to PM<sub>10</sub> is related to cerebral small vessel disease in general adult population	Asian	South Korean	3257	56.5	South Korea	1758	1499	24.1	126.1	76	NA	NA	273	NA	135	2.72	6.57	9.5	15.7	10.7	NA	NA	NA	NA	3	1257	501	702	NA	NA	1578	577	54	46	Single-ethnic	1
800	Lee 2021	Seoul National University Boramae Hospital	Effect of obstructive sleep apnea on cerebrovascular compliance and cerebral small vessel disease	Asian	South Korean	97	70	South Korea	59	38	NA	NA	NA	NA	NA	11	NA	9	NA	NA	11	NA	NA	NA	NA	NA	NA	NA	NA	29	29	NA	NA	NA	NA	60.8	39.2	Single-ethnic	1
808	Tamura 2021	Kyoto Industrial Health Association (Kyoto, Japan).	A 10-year longitudinal study of deep white matter lesions on magnetic resonance imaging	Asian	Japanese	259	60.1	Japan	179	80	NA	126.2	74.4	25	234	NA	NA	NA	NA	NA	2.6	18.6	9.8	NA	NA	NA	NA	NA	83	51	NA	81	NA	NA	66	69.1	30.9	Single-ethnic	1
813	Kim 2020	Health Promotion Center at the Samsung Medical_x000D__x000D_ Center in Seoul	Reduced forced vital capacity is associated with cerebral small vessel disease burden in cognitively normal individuals	Asian	South Korean	1924	64	South Korea	1023	901	23.3	NA	NA	235	1689	182	NA	174	NA	NA	7.2	NA	NA	NA	NA	NA	NA	2	930	328	603	NA	NA	NA	175	53.2	46.8	Single-ethnic	1
816	Hada 2020	Asahi university	Periodontal Condition Is Correlated with Deep and Subcortical White Matter Hyperintensity Lesions in Japanese Adults	Asian	Japanese	444	54.5	Japan	305	139	23.3	NA	NA	NA	NA	NA	NA	NA	NA	NA	4.5	NA	NA	NA	NA	60	1	0	NA	NA	NA	NA	NA	105	68	68.7	31.3	Single-ethnic	1
818	Wu 2020	Shanghai Fifth PeopleÃ¢â‚¬â„¢s Hospita	Insulin Resistance Is Independently Associated With Enlarged Perivascular Space in the Basal Ganglia in Nondiabetic Healthy Elderly Population	Asian	Chinese	235	68	Mainland China	109	126	NA	NA	NA	NA	NA	NA	NA	NA	NA	NA	9.02	NA	NA	NA	NA	NA	NA	NA	60	NA	NA	11	NA	21	61	46.4	53.6	Single-ethnic	1
820	Lee 2020	Seoul National University Hospital Healthcare System Gang-_x000D__x000D_ nam Center	Echocardiographic index E/e' in association with cerebral white matter hyperintensity progression	Asian	South Korean	392	66.7	South Korea	224	168	NA	134.9	85.6	NA	NA	NA	NA	NA	6.33	9.63	8	23	23	163.1	37	NA	NA	NA	254	134	129	NA	NA	NA	NA	57.1	42.9	Single-ethnic	1
822	Pettigrew 2020	BIOCARD	Cognitive reserve and rate of change in Alzheimer's and cerebrovascular disease biomarkers among cognitively normal individuals	White	White	288	59.7	United States	119	169	NA	NA	NA	NA	NA	NA	NA	NA	3.49	6.21	9.9	NA	NA	NA	NA	NA	NA	NA	NA	NA	NA	NA	NA	NA	NA	41.3	58.7	Single-ethnic	1
832	Yang 2019	Shang Hai Aging Population_x000D__x000D_ (ISCDECSHAP). Hua Shan Hospital and the Fifth_x000D__x000D_ PeopleÃ¢â‚¬â„¢s Hospital of Shanghai	Insulin Resistance Is a Risk Factor for Overall Cerebral Small Vessel Disease Burden in Old Nondiabetic Healthy Adult Population	Asian	Chinese	155	67.99	Mainland China	51	104	24	NA	NA	105	50	48	NA	41	NA	NA	6.61	NA	NA	157.8	40.6	38.67	0	3	93	NA	57	NA	NA	NA	NA	32.9	67.1	Single-ethnic	1
851	Rojas 2018	The ALFA (for ALzheimer and FAmilies)	Higher prevalence of cerebral white matter hyperintensities in homozygous <i>APOE-</i>ÃŽÂµ<i>4</i> allele carriers aged 45-75: Results from the ALFA study	White	White	575	57.79	Spain	227	348	26.88	NA	NA	45	530	NA	NA	NA	NA	NA	7	NA	NA	177	30.8	NA	NA	4	151	28	NA	NA	119	NA	NA	39.5	60.5	Single-ethnic	1
857	Yang 2018	Chaum Medical Center	Association of elevated blood pressure during exercise with cerebral white matter lesions	Asian	South Korean	130	51	South Korea	86	44	NA	124.2	77.5	8	122	NA	NA	NA	NA	NA	9.4	12.2	11	189.7	35.3	53	14	NA	29	9	25	NA	NA	NA	NA	66.2	33.8	Single-ethnic	1
874	Hayashi 2017	Keio University Hospital Study	Association of Kidney Dysfunction With Asymptomatic Cerebrovascular Abnormalities in a Japanese Population With Health Checkups	Asian	Japanese	1716	61.8	Japan	1175	541	23.4	122	77	NA	NA	64	NA	73	NA	NA	10	18	11	NA	NA	NA	NA	3	718	273	783	NA	NA	NA	221	68.5	31.5	Single-ethnic	1
886	Honda 2015	Fuji Brain Institute and Hospital	Volumetric analyses of cerebral white matter hyperintensity lesions on magnetic resonance imaging in a Japanese population undergoing medical check-up	Asian	Japanese	1047	57	Japan	609	438	23.4	119.7	73.1	NA	NA	NA	NA	NA	NA	NA	9.4	20.1	11.9	206.3	34.7	64	18	4	211	84	400	NA	NA	488	189	58.2	41.8	Single-ethnic	1
888	Kim 2015	Severance Check-up Severance Hospital, Yonsei_x000D__x000D_ University College of Medicine, Seoul, South Korea.	Relationship between Cerebral Microbleeds and Liver Stiffness Determined by Transient Elastography	Asian	South Korean	300	56	South Korea	170	130	24	123	79.8	NA	NA	NA	26	64	NA	NA	11.2	15.8	13.4	193	38.67	38.67	0	3	92	38	30	NA	NA	NA	111	56.7	43.3	Single-ethnic	1
901	Tabara 2015	The Japan Shimanami Health Promoting Program Study (J-SHIPP)	Association of Postural Instability With Asymptomatic Cerebrovascular Damage and Cognitive Decline The Japan Shimanami Health Promoting Program Study	Asian	Japanese	1387	67	Japan	546	841	NA	136	77	NA	NA	123	NA	92	NA	NA	8	19	11	NA	NA	NA	NA	NA	744	NA	NA	NA	NA	NA	80	39.4	60.6	Single-ethnic	1
902	Lee 2015	CHA Bundang Medical Center, Seoul, South Korea	Association between Serum Alkaline Phosphatase Level and Cerebral Small Vessel Disease	Asian	South Korean	1011	64.16	South Korea	359	652	NA	131.7	80	294	717	120	NA	NA	NA	NA	9.1	18.3	11.6	193.8	39.8	NA	NA	NA	579	224	332	NA	NA	NA	205	35.5	64.5	Single-ethnic	1
906	Schilling 2014	The Epidemiology of Vascular Aging Study (EVA)	Plasma lipids and cerebral small vessel disease	White	White	766	68.8	France	318	448	NA	135	77	NA	NA	82	NA	NA	4.54	4.11	3	18.2	10.6	235.89	38.67	65.74	19.34	NA	419	29	NA	510	NA	NA	NA	41.5	58.5	Single-ethnic	1
914	Park 2013	CHA Bundang Medical Center, Seoul, South Korea	Different impact of hyperhomocysteinemia on cerebral small vessel ischemia and cervico-cerebral atherosclerosis in non-stroke individuals	Asian	South Korean	682	64	South Korea	239	443	NA	135	82	NA	NA	NA	153	NA	NA	NA	10	19	12	198	38	NA	NA	NA	310	113	241	NA	NA	NA	162	35	65	Single-ethnic	1
918	Choi 2013	Seoul National University _x000D__x000D_ Hospital Healthcare System Gangnam Cente	Arterial Stiffness Using Cardio-Ankle Vascular Index Reflects Cerebral Small Vessel Disease in Healthy Young and Middle Aged Subjects	Asian	South Korean	484	50	South Korea	312	172	24.2	NA	NA	NA	NA	9	NA	9	NA	NA	7	NA	NA	202	37	_x000D__x000D_ 51	11	3	118	62	NA	146	NA	NA	94	64.5	35.5	Single-ethnic	1
923	Kim 2012	Seoul National University Hospital Healthcare System Gang-_x000D__x000D_ nam Center	Association of obesity with cerebral microbleeds in neurologically asymptomatic elderly subjects	Asian	South Korean	1251	70	South Korea	721	530	24.2	NA	NA	NA	NA	NA	NA	120	NA	NA	4.5	NA	NA	NA	NA	NA	NA	3	618	224	144	NA	NA	NA	172	57.6	42.4	Single-ethnic	1
935	Ochi 2009	Anti-Aging Center at_x000D__x000D_ Ehime University Hospital	Silent cerebral microbleeds associated with arterial stiffness in an apparently healthy subject	Asian	Japanese	443	67.1	Japan	161	282	23	139.5	79.1	NA	NA	49	NA	22	NA	NA	8.3	18	12	NA	NA	68	21	3	251	58	NA	NA	NA	NA	26	36.3	63.7	Single-ethnic	1
937	Choi 2009	SeoulNational University Health Care System	Cerebral white matter hyperintensity is mainly associated with hypertension among the components of metabolic syndrome in South Koreans	Asian	South Korean	5104	52.65	South Korea	2947	2157	23.8	120.66	78.33	NA	NA	288	NA	NA	NA	NA	10.39	16.85	12.01	193.35	38.67	38.67	0	3	NA	NA	NA	NA	NA	NA	NA	57.7	42.3	Single-ethnic	1
945	Takahashi 2006	Fukui prefecture,	Multifractal analysis of deep white matter microstructural changes on MRI in relation to early-stage atherosclerosis	Asian	Japanese	36	66.7	Japan	23	13	23.4	123.8	NA	2	34	NA	NA	NA	NA	NA	4.5	12.6	NA	NA	NA	NA	NA	2	NA	NA	NA	NA	NA	NA	NA	63.9	36.1	Single-ethnic	1
954	Wong 2019	EDIS	Prevalence and Risk Factors for Cognitive Impairment and Dementia in Indians: A Multiethnic Perspective from a Singaporean Study	Asian	Indian	254	68.7	Singapore	131	123	21	NA	NA	NA	NA	36	NA	78	NA	NA	6.1	NA	NA	NA	NA	NA	NA	3.3	8	132	220	NA	NA	NA	55	51.6	48.4	multi-ethnic	1
954	Wong 2019	EDIS	Prevalence and Risk Factors for Cognitive Impairment and Dementia in Indians: A Multiethnic Perspective from a Singaporean Study	Asian	Chinese	262	70.3	Singapore	125	137	19	NA	NA	NA	NA	41	NA	84	NA	NA	6.2	NA	NA	NA	NA	NA	NA	2.8	208	71	158	NA	NA	NA	81	47.7	52.3	multi-ethnic	1
954	Wong 2019	EDIS	Prevalence and Risk Factors for Cognitive Impairment and Dementia in Indians: A Multiethnic Perspective from a Singaporean Study	Asian	Malay	276	70.9	Singapore	123	153	20.5	NA	NA	NA	NA	58	NA	113	NA	NA	6.9	NA	NA	NA	NA	NA	NA	4	5	91	225	NA	NA	NA	78	44.6	55.4	multi-ethnic	1
4942	Courtney 2025	The Irish Longitudinal Study on Ageing (TILDA)	Connecting the dots: microstructural properties of white matter hyperintensities predict longitudinal cognitive changes in ageing	White	White	497	68.5	Other: Ireland	239	258	28	134.3	79.9	NA	NA	NA	NA	NA	2.63	13.33	7.5	18.3	10.3	NA	NA	NA	NA	4.3	15.7	NA	NA	NA	NA	42	33	48.1	51.9	Single-ethnic	1
4951	Jali 2024	Longitudinal Cognition and Aging Research on Population of the National Capital Region (LoCARPoN) s	Prevalence and Risk Factors of Cerebral Microbleeds in Community-Dwelling Adults in Urban Delhi	Asian	Indian	2599	64.74	India	1392	1207	NA	NA	NA	NA	NA	NA	NA	375	NA	NA	6.36	NA	NA	NA	NA	NA	NA	NA	1720	943	NA	NA	587	939	173	53.6	46.4	Single-ethnic	1
4965	Okada 2025	Anti-Aging Center of Ehime University Hospital (J-SHIPP)	Morphologic variation of the circle of Willis is associated with cognitive impairment in a general population: The J-SHIPP study	Asian	Japanese	829	67.4	Japan	349	480	23	131.7	73.4	NA	NA	NA	NA	63	NA	NA	8.2	1.7	0.8	NA	NA	NA	NA	0.1	NA	NA	NA	NA	NA	NA	253	42.1	57.9	Single-ethnic	1
4970	Siddiquee 2025	South Korean Genome Epidemiology Study (KOGES)	Middle-age cerebral small vessel disease and cognitive function in later life: a population-based prospective cohort study	Asian	South Korean	2454	58.53	South Korea	1228	1226	24.65	NA	NA	NA	NA	66	NA	69	NA	NA	6.4	NA	NA	197.37	35.66	48.25	12.24	2.97	1063	724	NA	NA	NA	1145	303	50	50	Single-ethnic	1
4971	Sugai 2024	Yamagata University	Augmentation of perivascular space visualization in basal ganglia and white matter hyperintensity lesion is a meaningful finding for subsequent cognitive decline	Asian	Japanese	179	70	Japan	70	109	NA	140	75.5	35	144	NA	NA	NA	NA	NA	0	19.8	11.5	197	33.1	56.5	16	NA	100	19	23	NA	NA	74	32	39.1	60.9	Single-ethnic	1
4983	Xu 2024	Taizhou Imaging Study (TIS)	Analysis of gait pattern related to high cerebral small vessel disease burden using quantitative gait data from wearable sensors	Asian	Chinese	720	59.8	United States	306	414	NA	NA	NA	134	586	125	NA	119	NA	NA	2.9	NA	NA	NA	NA	NA	NA	NA	398	86	385	NA	NA	203	221	42.5	57.5	Single-ethnic	1
4985	Yohe 2025	Democratic Republic of the Congo	Predictors of white matter hyperintensities in the elderly Congolese population	Black	Black	77	71.6	Congo	40	37	19.4	NA	NA	9	18	NA	NA	NA	11.67	9.72	8.6	NA	NA	NA	NA	NA	NA	9.9	13	5	NA	3	NA	4	3	51.9	48.1	Single-ethnic	1
4994	Jokinen 2025	Helsinki Small Vessel Disease Study	Executive functions and processing speed in covert cerebral small vessel disease	White	White	152	70.6	Finland	57	95	NA	NA	NA	62	90	NA	NA	NA	10.5	13.8	2.9	NA	NA	NA	NA	NA	NA	NA	105	33	NA	118	NA	NA	10	37.5	62.5	Single-ethnic	1
5001	Cui 2024	Second Affiliated_x000D__x000D_ Hospital of Zhejiang University School of Medicine (Hangzhou)	Small vessel disease and cognitive reserve oppositely modulate global network redundancy and cognitive function: A study in middle-to-old aged community participants	Asian	Chinese	121	57.5	Mainland China	52	69	NA	NA	NA	NA	NA	12	NA	12	NA	NA	2.9	NA	NA	NA	NA	NA	NA	NA	49	11	21	NA	NA	NA	33	43	57	Single-ethnic	1
5003	Ma 2025	Beijing Hospital, National Center of Gerontology	Correlation Between Blood Glucose Level and Cerebral Small Vessel Disease Markers in Neurologically Asymptomatic, Nondiabetic Individuals	Asian	Chinese	412	70.32	Mainland China	252	160	24.97	NA	NA	NA	NA	34	NA	150	NA	NA	10.27	NA	NA	161.2	35.9	52.2	13.15	2.89	222	NA	310	NA	NA	38	28	61.2	38.8	Single-ethnic	1
5012	Ishida 2025	Okinawa Health Promotion _x000D__x000D_ Foundatio	Association of Obesity and Metabolic Health Status with Cerebral Small-Vessel Disease in Stroke-Free Individuals	Asian	Japanese	6088	54.7	Japan	3024	3064	24.9	122.5	73	NA	NA	272	NA	231	NA	NA	12.3	16.7	10.1	NA	NA	57.9	15.6	3.7	NA	NA	NA	NA	NA	2343	935	49.7	50.3	Single-ethnic	1
5014	Cao 2025	NA	Lower Retinal Arteriolar Density Is Associated With Higher Cerebral Small Vessel Disease Burden: An Optical Coherence Tomography Angiography Study	Asian	Chinese	246	58.84	Mainland China	94	152	NA	NA	NA	NA	NA	15	NA	37	NA	NA	7	NA	NA	NA	NA	NA	NA	NA	57	23	NA	NA	NA	31	26	38.2	61.8	Single-ethnic	1
5017	Vikner 2025	population registry in UmeÃƒÂ¥, Sweden	MRI contrast accumulation in features of cerebral small vessel disease: blood-brain barrier dysfunction or elevated vascular density?	White	White	56	76.3	Sweden	34	22	25.1	132	73.8	NA	NA	NA	NA	NA	4.35	3.85	3.9	24	13	NA	NA	NA	NA	3.7	33	7	29	NA	NA	NA	NA	60.7	39.3	Single-ethnic	1
5018	Ackah 2025	The Hong_x000D__x000D_ Kong Polytechnic University	The burden of intracranial atherosclerosis on cerebral small vessel disease: A community cohort study	Asian	Chinese	225	64.9	Hong Kong	101	124	23.68	129.88	79.31	NA	NA	29	NA	33	NA	NA	6.87	16.91	10.25	NA	NA	NA	NA	3.19	68	23	85	NA	NA	21	12	44.9	55.1	Single-ethnic	1
5032	Lv 2024	NA	Associations of serum uric acid variability with neuroimaging metrics and cognitive decline: a population-based cohort study	Asian	Chinese	1111	55.2	Mainland China	615	496	24.5	119.3	79.3	NA	NA	172	NA	278	NA	NA	11.5	10	9.8	181.8	27.1	58.01	7.73	2.2	539	213	NA	NA	NA	297	225	55.4	44.6	Single-ethnic	1
5042	Wang 2024	Affiliated Mindong Hospital, Fujian Medical University,	Association between MTHFR C677T polymorphism and cognitive impairment in patients with cerebral small vessel disease: a cross-sectional study	Asian	Chinese	330	64	Mainland China	179	151	NA	NA	NA	133	197	87	NA	89	NA	NA	11.11	NA	NA	169.76	63.3	NA	NA	NA	183	100	136	NA	NA	NA	154	54.2	45.8	Single-ethnic	1
5062	Ariko 2024	Nothern Manhattan Study (NOMAS)	Estimated Pulse-Wave Velocity and Magnetic Resonance Imaging Markers of Cerebral Small-Vessel Disease in the NOMAS	Black	Black	211	66	United States	69	142	28	NA	NA	NA	NA	NA	NA	24	NA	NA	9	NA	NA	NA	NA	NA	NA	5	162	40	NA	122_x000D__x000D_	NA	88	135	32.7	67.3	Multi-ethnic	3
5062	Ariko 2024	Nothern Manhattan Study (NOMAS)	Estimated Pulse-Wave Velocity and Magnetic Resonance Imaging Markers of Cerebral Small-Vessel Disease in the NOMAS	Hispanic	Latin	845	63	United States	32	525	28	NA	NA	NA	NA	NA	NA	44	NA	NA	8	NA	NA	NA	NA	NA	NA	5	585	188	NA	550	NA	311	414	3.8	62.1	Multi-ethnic	3
5062	Ariko 2024	Nothern Manhattan Study (NOMAS)	Estimated Pulse-Wave Velocity and Magnetic Resonance Imaging Markers of Cerebral Small-Vessel Disease in the NOMAS	White	White	191	67	United States	93	98	26	NA	NA	NA	NA	NA	NA	24	NA	NA	9	NA	NA	NA	NA	NA	NA	5	115	16	NA	142	NA	116	115	48.7	51.3	Multi-ethnic	3
5069	Cai 2025	cardiovascular risk of the older_x000D__x000D_ population (CROP	Carotid artery atherosclerosis and white matter lesions in the elderly: a community-based MR imaging study	Asian	Chinese	123	71.9	Mainland China	55	68	23.7	NA	NA	55	64	NA	NA	NA	NA	NA	6	NA	NA	106.2_x000D__x000D_	16.2	27	7.2	2.9	56	20	78	NA	NA	NA	15	44.7	55.3	Single-ethnic	1
5087	Yang 2025	_x000D__x000D_ Cognitive Impairment and vaScular Events (PRECISE	Association of Left Ventricular Function With Cerebral Small Vessel Disease in a Community-Based Population	Asian	Chinese	3063	61.2	Mainland China	1424	1639	NA	128.5	75	512	2551	172	NA	312	NA	NA	6.7	15.56	8.89	204.95	38.67	NA	NA	NA	1318	662	614	NA	NA	NA	627	46.5	53.5	Single-ethnic	1
5091	Zhang 2025	Multimodal Interventions to delay_x000D__x000D_ Dementia and disability in rural China (MIND-China) study	Cerebral small vessel disease among rural-dwelling Chinese older adults: prevalence, distribution, and associated factors	Asian	Chinese	1272	69.43	Mainland China	527	745	24.97	NA	NA	NA	NA	341	NA	249	NA	NA	4.31	NA	NA	NA	NA	NA	NA	3.51	858	191	NA	NA	NA	484	446	41.4	58.6	Single-ethnic	1
5092	Hu 2025	Shanghai Aging Study	Peak width of skeletonized mean diffusivity mediates the relationship between cerebral small vessel disease burden and cognitive impairment in community-dwelling older adults	Asian	Chinese	273	68.4	Mainland China	121	152	24.9	NA	NA	NA	NA	50	NA	37	11.7	10.4	5.8	NA	NA	NA	NA	NA	NA	3.6	149	40	105	NA	NA	NA	32	44.3	55.7	Single-ethnic	1
	Caption:	Supplementary Table 9. Study inclusion identifiers for Tier 1 (multi-ethnic) analyses. Each Study ID corresponds to those included in ethnicity-stratified meta-analyses across White, Asian, Black, and Hispanic groups.
